# Supplementary material for: Tricarbon­yl[N,N′,N′′-tris­(2,6-diisopropyl­phen­yl)guanidine]molybdenum(0)
Source: Acta Crystallogr Sect E Struct Rep Online. 2011 Jun 11;67(Pt 7):m895–6. doi: 10.1107/S1600536811021441 (PMC3152082; doi:10.1107/S1600536811021441)
Supplement: Supplementary file 1 [file e-67-0m895-sup1.cif]

##############################################################################
#                                                                            #
# This CIF contains the data in a paper accepted for publication in          #
# Acta Crystallographica Section E. It conforms to the requirements of       #
# Notes for Authors for Acta Crystallographica Section E, and has been       #
# peer reviewed under the auspices of the IUCr Commission on Journals.       #
#                                                                            #
# Full details of the Crystallographic Information File format               #
# are given in the paper "The Crystallographic Information File (CIF):       #
# a New Standard Archive File for Crystallography" by S. R. Hall, F. H.      #
# Allen and I. D. Brown [Acta Cryst. (1991), A47, 655-685].                  #
#                                                                            #
# The current version of the core CIF dictionary is obtainable from          #
# ftp://ftp.iucr.org/pub/cif_core.dic.                                       #
#                                                                            #
# Software is freely available for graphical display of the structure(s)     #
# in this CIF. For information consult the CIF software page                 #
# http://www.iucr.org/resources/cif/software.                                #
#                                                                            #
# This file may be used for bona fide research purposes within the           #
# scientific community so long as proper attribution is given to the journal # 
# article from which it was obtained.                                        #
#                                                                            #
##############################################################################
data_I
_audit_creation_method     SHELXL-97
_chemical_name_systematic
;
Tricarbonyl[<i>N</i>,<i>N</i>',<i>N</i>''-tris(2,6-
diisopropylphenyl)guanidine]molybdenum(0)
;
_chemical_name_common
;
 DippGuan-Mo(CO)3
;
_chemical_formula_moiety     'C40 H53 Mo N3 O3'
_chemical_formula_sum     'C40 H53 Mo N3 O3'
_chemical_formula_iupac     '[Mo (C37 H53 N3) (C O)3]'
_chemical_formula_weight     719.79
_chemical_melting_point     483
_symmetry_cell_setting     triclinic
_symmetry_space_group_name_H-M     'P -1'
_symmetry_space_group_name_Hall     '-P 1'
loop_
    _symmetry_equiv_pos_as_xyz
    'x, y, z'
    '-x, -y, -z'
_cell_length_a     10.6525(12)
_cell_length_b     11.7642(14)
_cell_length_c     16.5482(19)
_cell_angle_alpha     89.1280(10)
_cell_angle_beta     78.7130(10)
_cell_angle_gamma     67.2400(10)
_cell_volume     1871.1(4)
_cell_formula_units_Z     2
_cell_measurement_reflns_used     8978
_cell_measurement_theta_min     2.23
_cell_measurement_theta_max     26.68
_cell_measurement_temperature     173(2)
_exptl_crystal_description     'Block'
_exptl_crystal_colour     'yellow'
_exptl_crystal_size_max     0.288
_exptl_crystal_size_mid     0.123
_exptl_crystal_size_min     0.112
_exptl_crystal_density_diffrn     1.278
_exptl_crystal_F_000     760
loop_
    _exptl_crystal_face_index_h
    _exptl_crystal_face_index_k
    _exptl_crystal_face_index_l
    _exptl_crystal_face_perp_dist
    0.00 -1.00 0.00 0.1080
    0.00 1.00 0.00 0.0640
    -1.00 1.00 0.00 0.0750
    1.00 -1.00 0.00 0.1130
    1.00 0.00 0.00 0.1010
    -1.00 0.00 0.00 0.0770
    -1.00 -1.00 0.00 0.0670
    1.00 1.00 0.00 0.0440
    0.00 -1.00 1.00 0.0500
    0.00 1.00 -1.00 0.0550
    -1.00 0.00 -1.00 0.0420
    1.00 0.00 1.00 0.0520
    0.00 -1.00 -1.00 0.1430
    0.00 1.00 1.00 0.0690
    0.00 0.00 -1.00 0.1050
_exptl_absorpt_coefficient_mu     0.390
_exptl_absorpt_correction_type     multi-scan
_exptl_absorpt_process_details
;
(SADABS; Bruker, 2006)
;
_exptl_absorpt_correction_T_min     0.7053
_exptl_absorpt_correction_T_max     0.7456
_exptl_special_details
;
A crystal coated in Paratone (TM) oil was mounted on the end of a thin glass
capillary and cooled in the gas stream of the diffractometer Kryoflex low
temperature device.
;
_diffrn_ambient_temperature     173(2)
_diffrn_radiation_type     MoK\a
_diffrn_radiation_wavelength     0.71073
_diffrn_radiation_source     X-ray
_diffrn_radiation_monochromator     graphite
_diffrn_measurement_device_type
;
Bruker APEXII CCD area-detector
;
_diffrn_measurement_method     '\f and \w'
_diffrn_detector_area_resol_mean     0.015
_diffrn_reflns_number     27034
_diffrn_reflns_av_R_equivalents     0.0419
_diffrn_reflns_av_sigmaI/netI     0.0477
_diffrn_reflns_theta_min     1.88
_diffrn_reflns_theta_max     27.38
_diffrn_reflns_theta_full     25.25
_diffrn_measured_fraction_theta_max     0.988
_diffrn_measured_fraction_theta_full     0.998
_diffrn_reflns_limit_h_min     -13
_diffrn_reflns_limit_h_max     13
_diffrn_reflns_limit_k_min     -15
_diffrn_reflns_limit_k_max     15
_diffrn_reflns_limit_l_min     -21
_diffrn_reflns_limit_l_max     21
_refine_special_details
;
Refinement of <i>F</i>^2^ against ALL reflections. The weighted <i>R</i>-factor
<i>wR</i> and goodness of fit <i>S</i> are based on <i>F</i>^2^, conventional
<i>R</i>-factors <i>R</i> are based on <i>F</i>, with <i>F</i> set to zero for
negative <i>F</i>^2^. The threshold expression of <i>F</i>^2^ >
\s(<i>F</i>^2^) is used only for calculating <i>R</i>-factors(gt) <i>etc</i>.
and is not relevant to the choice of reflections for refinement.
<i>R</i>-factors based on <i>F</i>^2^ are statistically about twice as large
as those based on <i>F</i>, and <i>R</i>- factors based on ALL data will be
even larger. In the final cycle of LS refinement an unusually large residual
peak of 1.13 e^-^/A^3^ was located about midway between carbonyl C1C and C2C.
Though this might indicated positional disorder of the tripodal (CO)~3~ group,
no similar peaks were found between the remaining C1C - C3C and C3C - C2C
carbonyl groups. Finally, the model includes two NH groups that are potential
H-bond donors. However H-bonding is not observed, probably due to steric
constraints.
;
_reflns_number_total     8399
_reflns_number_gt     6634
_reflns_threshold_expression     'I>2\s(I)'
_refine_ls_structure_factor_coef     Fsqd
_refine_ls_matrix_type     full
_refine_ls_R_factor_all     0.0506
_refine_ls_R_factor_gt     0.0379
_refine_ls_wR_factor_gt     0.1091
_refine_ls_wR_factor_ref     0.1146
_refine_ls_goodness_of_fit_ref     1.049
_refine_ls_restrained_S_all     1.050
_refine_ls_number_reflns     8399
_refine_ls_number_parameters     442
_refine_ls_number_restraints     2
_refine_ls_number_constraints     0
_refine_ls_hydrogen_treatment     mixed
_refine_ls_weighting_scheme     calc
_refine_ls_weighting_details
         'calc w=1/[\s^2^(Fo^2^)+(0.0637P)^2^+0.0000P] where P=(Fo^2^+2Fc^2^)/3'
_atom_sites_solution_hydrogens     geom
_atom_sites_solution_primary     direct
_atom_sites_solution_secondary     difmap
_refine_ls_shift/su_max     0.001
_refine_ls_shift/su_mean     0.000
_refine_diff_density_max     1.119
_refine_diff_density_min     -0.590
_refine_ls_extinction_method     ?
loop_
    _atom_type_symbol
    _atom_type_description
    _atom_type_scat_dispersion_real
    _atom_type_scat_dispersion_imag
    _atom_type_scat_source
    'C' 'C' 0.0033 0.0016
                         'International Tables Vol C Tables 4.2.6.8 and 6.1.1.4'
    'H' 'H' 0.0000 0.0000
                         'International Tables Vol C Tables 4.2.6.8 and 6.1.1.4'
    'N' 'N' 0.0061 0.0033
                         'International Tables Vol C Tables 4.2.6.8 and 6.1.1.4'
    'O' 'O' 0.0106 0.0060
                         'International Tables Vol C Tables 4.2.6.8 and 6.1.1.4'
    'Mo' 'Mo' -1.6832 0.6857
                         'International Tables Vol C Tables 4.2.6.8 and 6.1.1.4'
_computing_data_collection     'APEX2 (Bruker, 2006)'
_computing_cell_refinement     'SAINT-Plus (Bruker, 2006)'
_computing_data_reduction     'SAINT-Plus (Bruker, 2006)'
_computing_structure_solution     'SHELXS97 (Sheldrick, 2008)'
_computing_structure_refinement     'SHELXTL (Sheldrick, 2008)'
_computing_molecular_graphics     'Mercury (Macrae <i>et al.</i>, 2006)'
_computing_publication_material     'publCIF (Westrip, 2010)'
loop_
    _atom_site_type_symbol
    _atom_site_label
    _atom_site_fract_x
    _atom_site_fract_y
    _atom_site_fract_z
    _atom_site_U_iso_or_equiv
    _atom_site_adp_type
    _atom_site_calc_flag
    _atom_site_refinement_flags
    _atom_site_occupancy
    _atom_site_symmetry_multiplicity
    _atom_site_disorder_assembly
    _atom_site_disorder_group
    Mo Mo 0.71984(2) 0.914384(19) 0.598865(13) 0.03364(9) Uani d . 1 1 . .
    O O1C 0.6521(2) 1.06506(19) 0.76505(13) 0.0555(6) Uani d . 1 1 . .
    O O2C 0.6473(3) 1.1793(2) 0.54066(17) 0.0972(11) Uani d . 1 1 . .
    O O3C 0.4025(2) 0.9815(3) 0.61834(16) 0.0787(8) Uani d . 1 1 . .
    C C1C 0.6772(3) 1.0059(2) 0.70321(17) 0.0374(6) Uani d . 1 1 . .
    C C2C 0.6744(4) 1.0793(3) 0.56057(19) 0.0597(10) Uani d . 1 1 . .
    C C3C 0.5213(3) 0.9546(3) 0.61212(18) 0.0513(8) Uani d . 1 1 . .
    N N1 0.91757(19) 0.62265(16) 0.68815(11) 0.0214(4) Uani d . 1 1 . .
    N N2 0.7736(2) 0.76440(17) 0.79907(12) 0.0216(4) Uani d D 1 1 . .
    H H2 0.743(2) 0.812(2) 0.7652(13) 0.026 Uiso d D 1 1 . .
    N N3 0.9044(2) 0.56192(16) 0.82112(11) 0.0214(4) Uani d D 1 1 . .
    H H3 0.852(2) 0.580(2) 0.8656(12) 0.026 Uiso d D 1 1 . .
    C C1 0.8647(2) 0.65043(19) 0.76564(13) 0.0184(4) Uani d . 1 1 . .
    C C2 0.8854(2) 0.7025(2) 0.62515(13) 0.0227(5) Uani d . 1 1 . .
    C C3 0.9571(2) 0.7836(2) 0.60211(14) 0.0256(5) Uani d . 1 1 . .
    C C4 0.9517(3) 0.8349(2) 0.52481(15) 0.0321(6) Uani d . 1 1 . .
    H H4 1.0042 0.8834 0.5070 0.039 Uiso calc R 1 1 . .
    C C5 0.8699(3) 0.8155(2) 0.47345(15) 0.0366(6) Uani d . 1 1 . .
    H H5 0.8686 0.8498 0.4211 0.044 Uiso calc R 1 1 . .
    C C6 0.7917(3) 0.7467(2) 0.49918(15) 0.0332(6) Uani d . 1 1 . .
    H H6 0.7335 0.7374 0.4653 0.040 Uiso calc R 1 1 . .
    C C7 0.7965(2) 0.6890(2) 0.57589(14) 0.0259(5) Uani d . 1 1 . .
    C C8 1.0516(3) 0.7977(2) 0.65510(16) 0.0327(6) Uani d . 1 1 . .
    H H8 1.0155 0.7833 0.7131 0.039 Uiso calc R 1 1 . .
    C C9 1.1982(3) 0.6989(3) 0.62729(19) 0.0457(7) Uani d . 1 1 . .
    H H9A 1.1940 0.6171 0.6269 0.069 Uiso calc R 1 1 . .
    H H9B 1.2563 0.7025 0.6655 0.069 Uiso calc R 1 1 . .
    H H9C 1.2384 0.7135 0.5716 0.069 Uiso calc R 1 1 . .
    C C10 1.0555(4) 0.9255(3) 0.6556(2) 0.0520(8) Uani d . 1 1 . .
    H H10A 1.1001 0.9387 0.6006 0.078 Uiso calc R 1 1 . .
    H H10B 1.1087 0.9321 0.6961 0.078 Uiso calc R 1 1 . .
    H H10C 0.9604 0.9882 0.6703 0.078 Uiso calc R 1 1 . .
    C C11 0.7265(3) 0.5997(2) 0.59820(16) 0.0323(6) Uani d . 1 1 . .
    H H11 0.7080 0.5976 0.6597 0.039 Uiso calc R 1 1 . .
    C C12 0.8290(3) 0.4709(3) 0.5621(2) 0.0552(9) Uani d . 1 1 . .
    H H12A 0.8534 0.4713 0.5019 0.083 Uiso calc R 1 1 . .
    H H12B 0.7860 0.4112 0.5766 0.083 Uiso calc R 1 1 . .
    H H12C 0.9133 0.4475 0.5848 0.083 Uiso calc R 1 1 . .
    C C13 0.5881(3) 0.6336(3) 0.5711(2) 0.0605(9) Uani d . 1 1 . .
    H H13A 0.5228 0.7149 0.5968 0.091 Uiso calc R 1 1 . .
    H H13B 0.5497 0.5716 0.5883 0.091 Uiso calc R 1 1 . .
    H H13C 0.6030 0.6362 0.5109 0.091 Uiso calc R 1 1 . .
    C C14 0.6968(2) 0.79018(19) 0.88280(14) 0.0233(5) Uani d . 1 1 . .
    C C15 0.7616(3) 0.8093(2) 0.94427(15) 0.0275(5) Uani d . 1 1 . .
    C C16 0.6854(3) 0.8331(2) 1.02566(16) 0.0375(6) Uani d . 1 1 . .
    H H16 0.7268 0.8451 1.0689 0.045 Uiso calc R 1 1 . .
    C C17 0.5508(3) 0.8392(3) 1.04368(17) 0.0443(7) Uani d . 1 1 . .
    H H17 0.5006 0.8552 1.0993 0.053 Uiso calc R 1 1 . .
    C C18 0.4895(3) 0.8225(2) 0.98302(17) 0.0381(6) Uani d . 1 1 . .
    H H18 0.3962 0.8286 0.9969 0.046 Uiso calc R 1 1 . .
    C C19 0.5602(2) 0.7966(2) 0.90043(15) 0.0280(5) Uani d . 1 1 . .
    C C20 0.9061(3) 0.8110(2) 0.92375(16) 0.0349(6) Uani d . 1 1 . .
    H H20 0.9601 0.7517 0.8747 0.042 Uiso calc R 1 1 . .
    C C21 0.9865(4) 0.7713(4) 0.9927(2) 0.0661(10) Uani d . 1 1 . .
    H H21A 0.9423 0.8333 1.0395 0.099 Uiso calc R 1 1 . .
    H H21B 1.0825 0.7635 0.9726 0.099 Uiso calc R 1 1 . .
    H H21C 0.9865 0.6915 1.0106 0.099 Uiso calc R 1 1 . .
    C C22 0.8981(3) 0.9385(3) 0.8993(2) 0.0570(9) Uani d . 1 1 . .
    H H22A 0.8514 0.9616 0.8526 0.086 Uiso calc R 1 1 . .
    H H22B 0.9923 0.9371 0.8835 0.086 Uiso calc R 1 1 . .
    H H22C 0.8455 0.9990 0.9462 0.086 Uiso calc R 1 1 . .
    C C23 0.4864(3) 0.7839(2) 0.83388(17) 0.0339(6) Uani d . 1 1 . .
    H H23 0.5582 0.7473 0.7823 0.041 Uiso calc R 1 1 . .
    C C24 0.4066(3) 0.6998(3) 0.8554(2) 0.0529(8) Uani d . 1 1 . .
    H H24A 0.4683 0.6210 0.8722 0.079 Uiso calc R 1 1 . .
    H H24B 0.3738 0.6846 0.8069 0.079 Uiso calc R 1 1 . .
    H H24C 0.3268 0.7399 0.9007 0.079 Uiso calc R 1 1 . .
    C C25 0.3861(3) 0.9100(3) 0.8160(2) 0.0516(8) Uani d . 1 1 . .
    H H25A 0.3144 0.9476 0.8658 0.077 Uiso calc R 1 1 . .
    H H25B 0.3422 0.9005 0.7712 0.077 Uiso calc R 1 1 . .
    H H25C 0.4372 0.9631 0.7996 0.077 Uiso calc R 1 1 . .
    C C26 0.9760(2) 0.43247(19) 0.79664(13) 0.0217(5) Uani d . 1 1 . .
    C C27 1.1210(2) 0.3814(2) 0.77456(14) 0.0248(5) Uani d . 1 1 . .
    C C28 1.1875(3) 0.2556(2) 0.75388(16) 0.0323(6) Uani d . 1 1 . .
    H H28 1.2861 0.2192 0.7379 0.039 Uiso calc R 1 1 . .
    C C29 1.1121(3) 0.1821(2) 0.75617(16) 0.0357(6) Uani d . 1 1 . .
    H H29 1.1592 0.0959 0.7421 0.043 Uiso calc R 1 1 . .
    C C30 0.9694(3) 0.2336(2) 0.77869(16) 0.0329(6) Uani d . 1 1 . .
    H H30 0.9189 0.1822 0.7801 0.039 Uiso calc R 1 1 . .
    C C31 0.8980(2) 0.3592(2) 0.79933(15) 0.0257(5) Uani d . 1 1 . .
    C C32 1.2042(3) 0.4605(2) 0.77695(16) 0.0323(6) Uani d . 1 1 . .
    H H32 1.1474 0.5456 0.7631 0.039 Uiso calc R 1 1 . .
    C C33 1.3426(3) 0.4132(3) 0.7144(2) 0.0553(9) Uani d . 1 1 . .
    H H33A 1.4044 0.3336 0.7301 0.083 Uiso calc R 1 1 . .
    H H33B 1.3863 0.4729 0.7136 0.083 Uiso calc R 1 1 . .
    H H33C 1.3259 0.4029 0.6593 0.083 Uiso calc R 1 1 . .
    C C34 1.2277(4) 0.4691(3) 0.8638(2) 0.0538(9) Uani d . 1 1 . .
    H H34A 1.1381 0.4986 0.9030 0.081 Uiso calc R 1 1 . .
    H H34B 1.2729 0.5270 0.8666 0.081 Uiso calc R 1 1 . .
    H H34C 1.2874 0.3874 0.8778 0.081 Uiso calc R 1 1 . .
    C C35 0.7412(3) 0.4149(2) 0.82715(18) 0.0363(6) Uani d . 1 1 . .
    H H35 0.7079 0.5030 0.8126 0.044 Uiso calc R 1 1 . .
    C C36 0.6700(4) 0.3517(4) 0.7839(3) 0.0876(15) Uani d . 1 1 . .
    H H36A 0.7077 0.3429 0.7243 0.131 Uiso calc R 1 1 . .
    H H36B 0.5698 0.4015 0.7947 0.131 Uiso calc R 1 1 . .
    H H36C 0.6868 0.2698 0.8047 0.131 Uiso calc R 1 1 . .
    C C37 0.7001(3) 0.4148(4) 0.9208(2) 0.0722(12) Uani d . 1 1 . .
    H H37A 0.7309 0.3295 0.9371 0.108 Uiso calc R 1 1 . .
    H H37B 0.5988 0.4557 0.9382 0.108 Uiso calc R 1 1 . .
    H H37C 0.7441 0.4593 0.9471 0.108 Uiso calc R 1 1 . .
loop_
    _atom_site_aniso_label
    _atom_site_aniso_U_11
    _atom_site_aniso_U_22
    _atom_site_aniso_U_33
    _atom_site_aniso_U_12
    _atom_site_aniso_U_13
    _atom_site_aniso_U_23
    Mo 0.03955(15) 0.02627(13) 0.02197(13) 0.00019(9) -0.00416(9) 0.00151(8)
    O1C 0.0845(17) 0.0362(11) 0.0350(12) -0.0190(11) 0.0031(11) -0.0101(9)
    O2C 0.135(3) 0.0408(14) 0.0652(17) 0.0043(15) 0.0105(17) 0.0229(12)
    O3C 0.0403(14) 0.104(2) 0.0611(16) 0.0089(13) -0.0167(12) -0.0177(15)
    C1C 0.0464(16) 0.0236(12) 0.0330(15) -0.0066(12) -0.0023(12) 0.0044(11)
    C2C 0.077(2) 0.0351(16) 0.0340(17) 0.0058(15) 0.0049(16) 0.0065(13)
    C3C 0.0461(19) 0.0531(19) 0.0321(16) 0.0067(15) -0.0106(13) -0.0108(13)
    N1 0.0253(10) 0.0186(9) 0.0187(9) -0.0064(8) -0.0051(8) -0.0003(7)
    N2 0.0247(10) 0.0186(9) 0.0182(10) -0.0054(8) -0.0038(8) 0.0027(7)
    N3 0.0263(10) 0.0178(9) 0.0178(10) -0.0067(8) -0.0036(8) 0.0004(7)
    C1 0.0177(10) 0.0188(10) 0.0224(11) -0.0099(9) -0.0065(9) 0.0012(8)
    C2 0.0253(12) 0.0197(11) 0.0162(11) -0.0028(9) -0.0008(9) -0.0029(8)
    C3 0.0306(13) 0.0212(11) 0.0212(12) -0.0079(10) -0.0013(10) -0.0013(9)
    C4 0.0409(15) 0.0233(12) 0.0265(13) -0.0102(11) 0.0010(11) 0.0014(10)
    C5 0.0473(16) 0.0310(13) 0.0180(12) -0.0029(12) -0.0023(11) 0.0010(10)
    C6 0.0370(14) 0.0366(14) 0.0196(12) -0.0056(11) -0.0093(10) -0.0035(10)
    C7 0.0252(12) 0.0242(11) 0.0226(12) -0.0038(10) -0.0037(9) -0.0048(9)
    C8 0.0403(15) 0.0355(14) 0.0280(13) -0.0227(12) -0.0038(11) 0.0012(11)
    C9 0.0423(17) 0.0530(18) 0.0468(18) -0.0219(14) -0.0140(14) 0.0087(14)
    C10 0.064(2) 0.0426(17) 0.062(2) -0.0329(16) -0.0135(17) -0.0022(15)
    C11 0.0312(13) 0.0356(14) 0.0321(14) -0.0142(11) -0.0079(11) -0.0038(11)
    C12 0.0515(19) 0.0382(16) 0.074(2) -0.0225(15) 0.0038(17) -0.0221(15)
    C13 0.0406(18) 0.076(2) 0.076(2) -0.0293(18) -0.0241(17) 0.013(2)
    C14 0.0263(12) 0.0153(10) 0.0212(11) -0.0031(9) 0.0003(9) 0.0005(8)
    C15 0.0308(13) 0.0226(11) 0.0239(12) -0.0056(10) -0.0038(10) -0.0006(9)
    C16 0.0478(17) 0.0331(14) 0.0231(13) -0.0077(12) -0.0044(12) -0.0040(10)
    C17 0.0516(18) 0.0375(15) 0.0249(14) -0.0064(13) 0.0116(13) -0.0014(11)
    C18 0.0321(14) 0.0330(14) 0.0386(16) -0.0091(11) 0.0095(12) -0.0008(11)
    C19 0.0273(12) 0.0193(11) 0.0319(13) -0.0061(10) 0.0000(10) 0.0004(9)
    C20 0.0352(14) 0.0382(14) 0.0282(14) -0.0103(12) -0.0075(11) -0.0074(11)
    C21 0.051(2) 0.095(3) 0.049(2) -0.019(2) -0.0227(17) 0.0062(19)
    C22 0.0516(19) 0.0476(19) 0.077(2) -0.0270(16) -0.0093(17) 0.0006(17)
    C23 0.0262(13) 0.0328(13) 0.0401(15) -0.0109(11) -0.0023(11) -0.0039(11)
    C24 0.0420(17) 0.0404(17) 0.083(2) -0.0205(14) -0.0194(17) 0.0075(16)
    C25 0.059(2) 0.0410(17) 0.062(2) -0.0202(15) -0.0273(17) 0.0126(15)
    C26 0.0273(12) 0.0182(10) 0.0198(11) -0.0075(9) -0.0082(9) 0.0023(8)
    C27 0.0263(12) 0.0244(11) 0.0248(12) -0.0094(10) -0.0093(10) 0.0030(9)
    C28 0.0279(13) 0.0278(13) 0.0352(14) -0.0032(10) -0.0092(11) 0.0003(10)
    C29 0.0437(15) 0.0197(12) 0.0385(15) -0.0050(11) -0.0117(12) -0.0040(10)
    C30 0.0419(15) 0.0231(12) 0.0409(15) -0.0162(11) -0.0176(12) 0.0022(11)
    C31 0.0297(12) 0.0237(11) 0.0275(13) -0.0118(10) -0.0114(10) 0.0048(9)
    C32 0.0263(13) 0.0301(13) 0.0433(16) -0.0124(11) -0.0112(11) 0.0087(11)
    C33 0.0300(15) 0.0543(19) 0.077(2) -0.0161(14) -0.0033(15) 0.0110(17)
    C34 0.073(2) 0.0541(19) 0.063(2) -0.0444(18) -0.0377(18) 0.0156(16)
    C35 0.0300(14) 0.0335(14) 0.0526(17) -0.0170(11) -0.0158(12) 0.0135(12)
    C36 0.045(2) 0.071(3) 0.162(5) -0.0293(19) -0.040(3) -0.015(3)
    C37 0.0369(18) 0.097(3) 0.064(2) -0.0136(18) 0.0020(16) 0.038(2)
_geom_special_details
;
All e.s.d.'s (except the e.s.d. in the dihedral angle between two l.s. planes)
are estimated using the full covariance matrix. The cell e.s.d.'s are taken
into account individually in the estimation of e.s.d.'s in distances, angles
and torsion angles; correlations between e.s.d.'s in cell parameters are only
used when they are defined by crystal symmetry. An approximate (isotropic)
treatment of cell e.s.d.'s is used for estimating e.s.d.'s involving l.s.
planes.
;
loop_
    _geom_bond_atom_site_label_1
    _geom_bond_atom_site_label_2
    _geom_bond_site_symmetry_2
    _geom_bond_distance
    _geom_bond_publ_flag
    Mo C1C . 1.928(3) ?
    Mo C2C . 1.938(3) ?
    O1C C1C . 1.172(3) ?
    O2C C2C . 1.156(4) ?
    O3C C3C . 1.164(4) ?
    N1 C1 . 1.287(3) ?
    N1 C2 . 1.395(3) ?
    N2 C1 . 1.361(3) ?
    N2 C14 . 1.435(3) ?
    N2 H2 . 0.809(16) ?
    N3 C1 . 1.374(3) ?
    N3 C26 . 1.437(3) ?
    N3 H3 . 0.807(16) ?
    C2 C7 . 1.417(3) ?
    C3 C4 . 1.408(3) ?
    C4 C5 . 1.408(4) ?
    C4 H4 . 0.9500 ?
    C5 C6 . 1.379(4) ?
    C5 H5 . 0.9500 ?
    C6 C7 . 1.431(3) ?
    C6 H6 . 0.9500 ?
    C8 C10 . 1.520(4) ?
    C8 C9 . 1.527(4) ?
    C8 H8 . 1.0000 ?
    C9 H9A . 0.9800 ?
    C9 H9B . 0.9800 ?
    C9 H9C . 0.9800 ?
    C10 H10A . 0.9800 ?
    C10 H10B . 0.9800 ?
    C10 H10C . 0.9800 ?
    C11 C13 . 1.527(4) ?
    C11 C12 . 1.529(4) ?
    C11 H11 . 1.0000 ?
    C12 H12A . 0.9800 ?
    C12 H12B . 0.9800 ?
    C12 H12C . 0.9800 ?
    C13 H13A . 0.9800 ?
    C13 H13B . 0.9800 ?
    C13 H13C . 0.9800 ?
    C14 C19 . 1.398(3) ?
    C14 C15 . 1.401(3) ?
    C15 C16 . 1.400(3) ?
    C15 C20 . 1.519(4) ?
    C16 C17 . 1.379(4) ?
    C16 H16 . 0.9500 ?
    C17 C18 . 1.355(4) ?
    C17 H17 . 0.9500 ?
    C18 C19 . 1.400(3) ?
    C18 H18 . 0.9500 ?
    C19 C23 . 1.513(4) ?
    C20 C21 . 1.520(4) ?
    C20 C22 . 1.522(4) ?
    C20 H20 . 1.0000 ?
    C21 H21A . 0.9800 ?
    C21 H21B . 0.9800 ?
    C21 H21C . 0.9800 ?
    C22 H22A . 0.9800 ?
    C22 H22B . 0.9800 ?
    C22 H22C . 0.9800 ?
    C23 C25 . 1.521(4) ?
    C23 C24 . 1.533(4) ?
    C23 H23 . 1.0000 ?
    C24 H24A . 0.9800 ?
    C24 H24B . 0.9800 ?
    C24 H24C . 0.9800 ?
    C25 H25A . 0.9800 ?
    C25 H25B . 0.9800 ?
    C25 H25C . 0.9800 ?
    C26 C27 . 1.395(3) ?
    C26 C31 . 1.406(3) ?
    C27 C28 . 1.386(3) ?
    C27 C32 . 1.518(3) ?
    C28 C29 . 1.385(4) ?
    C28 H28 . 0.9500 ?
    C29 C30 . 1.374(4) ?
    C29 H29 . 0.9500 ?
    C30 C31 . 1.387(3) ?
    C30 H30 . 0.9500 ?
    C31 C35 . 1.514(3) ?
    C32 C34 . 1.518(4) ?
    C32 C33 . 1.530(4) ?
    C32 H32 . 1.0000 ?
    C33 H33A . 0.9800 ?
    C33 H33B . 0.9800 ?
    C33 H33C . 0.9800 ?
    C34 H34A . 0.9800 ?
    C34 H34B . 0.9800 ?
    C34 H34C . 0.9800 ?
    C35 C36 . 1.518(4) ?
    C35 C37 . 1.525(4) ?
    C35 H35 . 1.0000 ?
    C36 H36A . 0.9800 ?
    C36 H36B . 0.9800 ?
    C36 H36C . 0.9800 ?
    C37 H37A . 0.9800 ?
    C37 H37B . 0.9800 ?
    C37 H37C . 0.9800 ?
loop_
    _geom_angle_atom_site_label_1
    _geom_angle_atom_site_label_2
    _geom_angle_atom_site_label_3
    _geom_angle_site_symmetry_1
    _geom_angle_site_symmetry_3
    _geom_angle
    _geom_angle_publ_flag
    C1C Mo C2C . . 80.69(12) ?
    O1C C1C Mo . . 177.4(2) ?
    O2C C2C Mo . . 177.4(3) ?
    O3C C3C Mo . . 177.9(3) ?
    C1 N1 C2 . . 125.51(19) ?
    C1 N2 C14 . . 124.59(18) ?
    C1 N2 H2 . . 113.7(18) ?
    C14 N2 H2 . . 117.9(18) ?
    C1 N3 C26 . . 122.77(18) ?
    C1 N3 H3 . . 112.9(18) ?
    C26 N3 H3 . . 116.6(18) ?
    N1 C1 N2 . . 125.0(2) ?
    N1 C1 N3 . . 119.41(19) ?
    N2 C1 N3 . . 115.57(19) ?
    N1 C2 C7 . . 118.4(2) ?
    C4 C3 C2 . . 118.5(2) ?
    C3 C4 C5 . . 121.1(2) ?
    C3 C4 H4 . . 119.4 ?
    C5 C4 H4 . . 119.4 ?
    C6 C5 C4 . . 120.0(2) ?
    C6 C5 H5 . . 120.0 ?
    C4 C5 H5 . . 120.0 ?
    C5 C6 C7 . . 121.4(2) ?
    C5 C6 H6 . . 119.3 ?
    C7 C6 H6 . . 119.3 ?
    C2 C7 C6 . . 118.5(2) ?
    C3 C8 C10 . . 113.4(2) ?
    C3 C8 C9 . . 109.8(2) ?
    C10 C8 C9 . . 110.4(2) ?
    C3 C8 H8 . . 107.6 ?
    C10 C8 H8 . . 107.6 ?
    C9 C8 H8 . . 107.6 ?
    C8 C9 H9A . . 109.5 ?
    C8 C9 H9B . . 109.5 ?
    H9A C9 H9B . . 109.5 ?
    C8 C9 H9C . . 109.5 ?
    H9A C9 H9C . . 109.5 ?
    H9B C9 H9C . . 109.5 ?
    C8 C10 H10A . . 109.5 ?
    C8 C10 H10B . . 109.5 ?
    H10A C10 H10B . . 109.5 ?
    C8 C10 H10C . . 109.5 ?
    H10A C10 H10C . . 109.5 ?
    H10B C10 H10C . . 109.5 ?
    C7 C11 C13 . . 114.8(2) ?
    C7 C11 C12 . . 108.1(2) ?
    C13 C11 C12 . . 110.8(2) ?
    C7 C11 H11 . . 107.6 ?
    C13 C11 H11 . . 107.6 ?
    C12 C11 H11 . . 107.6 ?
    C11 C12 H12A . . 109.5 ?
    C11 C12 H12B . . 109.5 ?
    H12A C12 H12B . . 109.5 ?
    C11 C12 H12C . . 109.5 ?
    H12A C12 H12C . . 109.5 ?
    H12B C12 H12C . . 109.5 ?
    C11 C13 H13A . . 109.5 ?
    C11 C13 H13B . . 109.5 ?
    H13A C13 H13B . . 109.5 ?
    C11 C13 H13C . . 109.5 ?
    H13A C13 H13C . . 109.5 ?
    H13B C13 H13C . . 109.5 ?
    C19 C14 C15 . . 122.2(2) ?
    C19 C14 N2 . . 119.4(2) ?
    C15 C14 N2 . . 118.4(2) ?
    C16 C15 C14 . . 117.5(2) ?
    C16 C15 C20 . . 120.6(2) ?
    C14 C15 C20 . . 121.8(2) ?
    C17 C16 C15 . . 120.7(3) ?
    C17 C16 H16 . . 119.7 ?
    C15 C16 H16 . . 119.7 ?
    C18 C17 C16 . . 120.7(2) ?
    C18 C17 H17 . . 119.6 ?
    C16 C17 H17 . . 119.6 ?
    C17 C18 C19 . . 121.6(3) ?
    C17 C18 H18 . . 119.2 ?
    C19 C18 H18 . . 119.2 ?
    C14 C19 C18 . . 117.2(2) ?
    C14 C19 C23 . . 122.6(2) ?
    C18 C19 C23 . . 120.1(2) ?
    C15 C20 C21 . . 114.0(2) ?
    C15 C20 C22 . . 110.4(2) ?
    C21 C20 C22 . . 109.7(3) ?
    C15 C20 H20 . . 107.5 ?
    C21 C20 H20 . . 107.5 ?
    C22 C20 H20 . . 107.5 ?
    C20 C21 H21A . . 109.5 ?
    C20 C21 H21B . . 109.5 ?
    H21A C21 H21B . . 109.5 ?
    C20 C21 H21C . . 109.5 ?
    H21A C21 H21C . . 109.5 ?
    H21B C21 H21C . . 109.5 ?
    C20 C22 H22A . . 109.5 ?
    C20 C22 H22B . . 109.5 ?
    H22A C22 H22B . . 109.5 ?
    C20 C22 H22C . . 109.5 ?
    H22A C22 H22C . . 109.5 ?
    H22B C22 H22C . . 109.5 ?
    C19 C23 C25 . . 110.5(2) ?
    C19 C23 C24 . . 113.4(2) ?
    C25 C23 C24 . . 108.9(2) ?
    C19 C23 H23 . . 108.0 ?
    C25 C23 H23 . . 108.0 ?
    C24 C23 H23 . . 108.0 ?
    C23 C24 H24A . . 109.5 ?
    C23 C24 H24B . . 109.5 ?
    H24A C24 H24B . . 109.5 ?
    C23 C24 H24C . . 109.5 ?
    H24A C24 H24C . . 109.5 ?
    H24B C24 H24C . . 109.5 ?
    C23 C25 H25A . . 109.5 ?
    C23 C25 H25B . . 109.5 ?
    H25A C25 H25B . . 109.5 ?
    C23 C25 H25C . . 109.5 ?
    H25A C25 H25C . . 109.5 ?
    H25B C25 H25C . . 109.5 ?
    C27 C26 C31 . . 121.6(2) ?
    C27 C26 N3 . . 119.6(2) ?
    C31 C26 N3 . . 118.8(2) ?
    C28 C27 C26 . . 118.3(2) ?
    C28 C27 C32 . . 120.7(2) ?
    C26 C27 C32 . . 120.9(2) ?
    C29 C28 C27 . . 120.8(2) ?
    C29 C28 H28 . . 119.6 ?
    C27 C28 H28 . . 119.6 ?
    C30 C29 C28 . . 120.2(2) ?
    C30 C29 H29 . . 119.9 ?
    C28 C29 H29 . . 119.9 ?
    C29 C30 C31 . . 121.1(2) ?
    C29 C30 H30 . . 119.4 ?
    C31 C30 H30 . . 119.4 ?
    C30 C31 C26 . . 117.9(2) ?
    C30 C31 C35 . . 121.0(2) ?
    C26 C31 C35 . . 121.0(2) ?
    C34 C32 C27 . . 109.5(2) ?
    C34 C32 C33 . . 110.7(2) ?
    C27 C32 C33 . . 113.0(2) ?
    C34 C32 H32 . . 107.8 ?
    C27 C32 H32 . . 107.8 ?
    C33 C32 H32 . . 107.8 ?
    C32 C33 H33A . . 109.5 ?
    C32 C33 H33B . . 109.5 ?
    H33A C33 H33B . . 109.5 ?
    C32 C33 H33C . . 109.5 ?
    H33A C33 H33C . . 109.5 ?
    H33B C33 H33C . . 109.5 ?
    C32 C34 H34A . . 109.5 ?
    C32 C34 H34B . . 109.5 ?
    H34A C34 H34B . . 109.5 ?
    C32 C34 H34C . . 109.5 ?
    H34A C34 H34C . . 109.5 ?
    H34B C34 H34C . . 109.5 ?
    C31 C35 C36 . . 112.8(3) ?
    C31 C35 C37 . . 110.3(2) ?
    C36 C35 C37 . . 111.2(3) ?
    C31 C35 H35 . . 107.4 ?
    C36 C35 H35 . . 107.4 ?
    C37 C35 H35 . . 107.4 ?
    C35 C36 H36A . . 109.5 ?
    C35 C36 H36B . . 109.5 ?
    H36A C36 H36B . . 109.5 ?
    C35 C36 H36C . . 109.5 ?
    H36A C36 H36C . . 109.5 ?
    H36B C36 H36C . . 109.5 ?
    C35 C37 H37A . . 109.5 ?
    C35 C37 H37B . . 109.5 ?
    H37A C37 H37B . . 109.5 ?
    C35 C37 H37C . . 109.5 ?
    H37A C37 H37C . . 109.5 ?
    H37B C37 H37C . . 109.5 ?
loop_
    _geom_torsion_atom_site_label_1
    _geom_torsion_atom_site_label_2
    _geom_torsion_atom_site_label_3
    _geom_torsion_atom_site_label_4
    _geom_torsion_site_symmetry_1
    _geom_torsion_site_symmetry_2
    _geom_torsion_site_symmetry_3
    _geom_torsion_site_symmetry_4
    _geom_torsion
    _geom_torsion_publ_flag
    C2 N1 C1 N2 . . . . -3.4(4) ?
    C2 N1 C1 N3 . . . . 179.0(2) ?
    C14 N2 C1 N1 . . . . 168.7(2) ?
    C14 N2 C1 N3 . . . . -13.7(3) ?
    C26 N3 C1 N1 . . . . -15.4(3) ?
    C26 N3 C1 N2 . . . . 166.85(19) ?
    C1 N1 C2 C7 . . . . -103.3(3) ?
    N1 C2 C3 C4 . . . . 161.8(2) ?
    C7 C2 C3 C4 . . . . -8.6(3) ?
    C2 C3 C4 C5 . . . . 4.8(3) ?
    C3 C4 C5 C6 . . . . 0.9(4) ?
    C4 C5 C6 C7 . . . . -3.0(4) ?
    N1 C2 C7 C6 . . . . -164.0(2) ?
    C5 C6 C7 C2 . . . . -0.8(3) ?
    C4 C3 C8 C10 . . . . 40.7(3) ?
    C2 C3 C8 C10 . . . . -148.0(2) ?
    C4 C3 C8 C9 . . . . -83.4(3) ?
    C2 C3 C8 C9 . . . . 87.9(3) ?
    C2 C7 C11 C13 . . . . 152.1(2) ?
    C6 C7 C11 C13 . . . . -37.5(3) ?
    C2 C7 C11 C12 . . . . -83.7(3) ?
    C6 C7 C11 C12 . . . . 86.8(3) ?
    C1 N2 C14 C19 . . . . -96.6(3) ?
    C1 N2 C14 C15 . . . . 84.0(3) ?
    C19 C14 C15 C16 . . . . 1.3(3) ?
    N2 C14 C15 C16 . . . . -179.4(2) ?
    C19 C14 C15 C20 . . . . -175.6(2) ?
    N2 C14 C15 C20 . . . . 3.8(3) ?
    C14 C15 C16 C17 . . . . -1.0(4) ?
    C20 C15 C16 C17 . . . . 175.9(2) ?
    C15 C16 C17 C18 . . . . -0.1(4) ?
    C16 C17 C18 C19 . . . . 1.1(4) ?
    C15 C14 C19 C18 . . . . -0.4(3) ?
    N2 C14 C19 C18 . . . . -179.8(2) ?
    C15 C14 C19 C23 . . . . 176.2(2) ?
    N2 C14 C19 C23 . . . . -3.2(3) ?
    C17 C18 C19 C14 . . . . -0.8(4) ?
    C17 C18 C19 C23 . . . . -177.5(2) ?
    C16 C15 C20 C21 . . . . 31.2(4) ?
    C14 C15 C20 C21 . . . . -152.1(3) ?
    C16 C15 C20 C22 . . . . -92.9(3) ?
    C14 C15 C20 C22 . . . . 83.9(3) ?
    C14 C19 C23 C25 . . . . -101.8(3) ?
    C18 C19 C23 C25 . . . . 74.7(3) ?
    C14 C19 C23 C24 . . . . 135.6(2) ?
    C18 C19 C23 C24 . . . . -47.9(3) ?
    C1 N3 C26 C27 . . . . 88.2(3) ?
    C1 N3 C26 C31 . . . . -94.8(3) ?
    C31 C26 C27 C28 . . . . 0.9(3) ?
    N3 C26 C27 C28 . . . . 177.9(2) ?
    C31 C26 C27 C32 . . . . -176.3(2) ?
    N3 C26 C27 C32 . . . . 0.7(3) ?
    C26 C27 C28 C29 . . . . -0.9(4) ?
    C32 C27 C28 C29 . . . . 176.3(2) ?
    C27 C28 C29 C30 . . . . 0.4(4) ?
    C28 C29 C30 C31 . . . . 0.1(4) ?
    C29 C30 C31 C26 . . . . -0.1(4) ?
    C29 C30 C31 C35 . . . . -177.7(2) ?
    C27 C26 C31 C30 . . . . -0.5(3) ?
    N3 C26 C31 C30 . . . . -177.4(2) ?
    C27 C26 C31 C35 . . . . 177.2(2) ?
    N3 C26 C31 C35 . . . . 0.2(3) ?
    C28 C27 C32 C34 . . . . -92.4(3) ?
    C26 C27 C32 C34 . . . . 84.7(3) ?
    C28 C27 C32 C33 . . . . 31.5(3) ?
    C26 C27 C32 C33 . . . . -151.4(2) ?
    C30 C31 C35 C36 . . . . -34.8(4) ?
    C26 C31 C35 C36 . . . . 147.6(3) ?
    C30 C31 C35 C37 . . . . 90.2(3) ?
    C26 C31 C35 C37 . . . . -87.3(3) ?
data_global
_journal_date_recd_electronic     2011-05-29
_journal_date_accepted     2011-06-03
_journal_name_full     'Acta Crystallographica, Section E'
_journal_year     2011
_journal_volume     67
_journal_issue      7
_journal_page_first     m895
_journal_page_last     m896
_journal_paper_category     QM
_journal_coeditor_code     LH5261
_publ_contact_author_name     'Ren\'e T. Boer\'e'
_publ_contact_author_address
;
Department of Chemistry and Biochemistry
University of Lethbridge
Lethbridge, AB, Canada
T1K 3M4
;
_publ_contact_author_email     'boere@uleth.ca'
_publ_contact_author_fax     '+14033292057'
_publ_contact_author_phone     '+14033292045'
_publ_section_title
;\
Tricarbonyl[<i>N</i>,<i>N</i>',<i>N</i>''-tris(2,6-diisopropylphenyl)guanidine]\
molybdenum(0)
;
loop_
    _publ_author_name
    _publ_author_footnote
    _publ_author_address
    'Boer\'e, Ren\'e T.' .
;
Department of Chemistry and Biochemistry
University of Lethbridge
Lethbridge, AB, Canada T1K 3M4
;
    'Masuda, Jason D.' .
;
The Maritime Centre for Green Chemistry and the Department of Chemistry
Saint Mary's University
Halifax, NS, Canada B3H 3C3
;
