# Supplementary material for: Tricarbon­yl[N,N′,N′′-tris­(2,6-diisopropyl­phen­yl)guanidine]molybdenum(0)
Source: Acta Crystallogr Sect E Struct Rep Online. 2011 Jun 11;67(Pt 7):m895–6. doi: 10.1107/S1600536811021441 (PMC3152082; doi:10.1107/S1600536811021441)
Supplement: Supplementary file 2 [file e-67-0m895-Isup2.hkl]

# 
# h,k,l, Fc-squared, Fo-squared, sigma(Fo-squared) and status flag 
# 
data_I
_shelx_title ' DippGuan-Mo(CO)3 (RB10045) in P-1' 
_shelx_refln_list_code          4 
_shelx_F_calc_maximum      211.88 
_exptl_crystal_F_000       760.00 
_reflns_d_resolution_high  0.7727 
 
loop_ 
 _symmetry_equiv_pos_as_xyz 
 'x, y, z' 
 '-x, -y, -z' 
 
_cell_length_a    10.6525 
_cell_length_b    11.7642 
_cell_length_c    16.5482 
_cell_angle_alpha  89.128 
_cell_angle_beta   78.713 
_cell_angle_gamma  67.240 
 
_shelx_F_squared_multiplier     1.000 
 
loop_ 
 _refln_index_h 
 _refln_index_k 
 _refln_index_l 
 _refln_F_squared_calc 
 _refln_F_squared_meas 
 _refln_F_squared_sigma 
 _refln_observed_status 
   1   0   0     1106.70     1224.72     12.82 o 
   2   0   0     6117.99     6160.37     76.88 o 
   3   0   0     2343.89     2349.07     26.56 o 
   4   0   0      606.15      647.71     14.43 o 
   5   0   0     3294.08     3488.39     39.26 o 
   6   0   0      550.04      586.47     16.84 o 
   7   0   0      367.74      420.71     19.72 o 
   8   0   0        0.59       -1.31      8.16 o 
   9   0   0       71.74       93.74     16.98 o 
  10   0   0      366.25      381.32     31.75 o 
  11   0   0       14.58       18.66     14.67 o 
  12   0   0      104.30      107.84     22.30 o 
 -12   1   0        1.27       17.88     17.12 o 
 -11   1   0       86.14      101.83     21.18 o 
 -10   1   0        9.84       11.25     13.81 o 
  -9   1   0      785.19      677.32     34.44 o 
  -8   1   0       14.26       21.62     10.08 o 
  -7   1   0       61.56       61.30     11.45 o 
  -6   1   0     1348.19     1318.77     25.36 o 
  -5   1   0       50.34       52.47      6.83 o 
  -4   1   0      806.61      712.79     15.80 o 
  -3   1   0     1368.01     1441.98     24.47 o 
  -2   1   0     4964.98     6426.49    100.58 o 
  -1   1   0     2229.66     2122.91     30.62 o 
   0   1   0     3222.71     3396.21    130.54 o 
   1   1   0    32749.04    35154.89    407.68 o 
   2   1   0     3438.40     3586.43     41.75 o 
   3   1   0     7259.13     7114.10     76.74 o 
   4   1   0      556.48      605.94     13.02 o 
   5   1   0     4380.63     4346.31     64.90 o 
   6   1   0     1010.38     1145.05     31.55 o 
   7   1   0     1226.05     1248.38     24.50 o 
   8   1   0       18.04        8.77      8.28 o 
   9   1   0      256.55      285.48     26.14 o 
  10   1   0        5.13       -4.62     11.73 o 
  11   1   0        5.14       11.74     13.25 o 
  12   1   0      171.38      163.57     25.22 o 
 -11   2   0      243.24      211.29     28.20 o 
 -10   2   0       72.63       93.55     19.38 o 
  -9   2   0      262.35      300.78     28.26 o 
  -8   2   0      774.38      846.90     30.20 o 
  -7   2   0      319.99      310.59     20.43 o 
  -6   2   0     1981.02     1964.76     33.61 o 
  -5   2   0      304.89      401.24     14.83 o 
  -4   2   0      349.47      302.76     12.19 o 
  -3   2   0      978.21      921.48     17.08 o 
  -2   2   0     2551.30     2670.72     32.31 o 
  -1   2   0      270.62      207.02      7.79 o 
   0   2   0     1022.50     1282.34     26.45 o 
   1   2   0     9765.66     9817.01    151.73 o 
   2   2   0     3211.98     3331.92     83.76 o 
   3   2   0    12680.79    13212.44    215.69 o 
   4   2   0     2025.18     2374.95     33.70 o 
   5   2   0     5500.63     5657.23     82.37 o 
   6   2   0     1610.64     1648.58     24.85 o 
   7   2   0      306.83      317.44     13.76 o 
   8   2   0      612.39      626.89     23.52 o 
   9   2   0      152.85      154.58     20.20 o 
  10   2   0       97.56      109.96     19.05 o 
  11   2   0       52.74       38.75     15.37 o 
  12   2   0       35.21       36.69     16.69 o 
  13   2   0        5.14      -24.32     24.32 o 
 -11   3   0       19.41        4.97     18.98 o 
 -10   3   0      224.06      215.17     26.89 o 
  -9   3   0        1.58        3.38     12.63 o 
  -8   3   0      417.12      428.29     24.19 o 
  -7   3   0      107.78      136.08     16.00 o 
  -6   3   0     1930.51     1965.22     34.10 o 
  -5   3   0      831.07      766.07     20.81 o 
  -4   3   0        5.65       -0.23      4.52 o 
  -3   3   0      726.98      626.33     15.82 o 
  -2   3   0      417.00      385.50     11.68 o 
  -1   3   0       11.64        2.92      3.51 o 
   0   3   0     1477.72     1684.73     38.87 o 
   1   3   0     1637.51     1390.53     30.14 o 
   2   3   0      112.26      166.49      7.24 o 
   3   3   0      645.36      652.43     12.87 o 
   4   3   0     6567.82     7251.67    122.66 o 
   5   3   0      239.85      197.86      9.28 o 
   6   3   0     1965.25     2013.57     27.46 o 
   7   3   0      515.33      624.11     17.65 o 
   8   3   0      334.53      322.76     17.86 o 
   9   3   0       61.73       79.12     15.82 o 
  10   3   0      948.43      974.02     50.39 o 
  11   3   0       24.02       24.15     14.81 o 
  12   3   0       29.83       28.92     16.09 o 
  13   3   0        5.08        2.79     15.76 o 
 -10   4   0      229.96      227.28     36.82 o 
  -9   4   0      230.05      245.42     34.29 o 
  -8   4   0      273.88      277.94     23.08 o 
  -7   4   0      399.20      435.44     23.57 o 
  -6   4   0       87.56       92.26     11.50 o 
  -5   4   0     3417.65     3540.02     46.51 o 
  -4   4   0      325.95      333.61     14.61 o 
  -3   4   0     5024.96     5024.67     85.09 o 
  -2   4   0      365.24      383.24     18.87 o 
  -1   4   0       25.92        2.50      3.71 o 
   0   4   0      481.59      448.81     12.71 o 
   1   4   0      967.32     1309.92     33.35 o 
   2   4   0      234.08      152.13      7.57 o 
   3   4   0      318.19      325.80     10.18 o 
   4   4   0      223.32      411.47     12.62 o 
   5   4   0     2009.76     2302.21     29.15 o 
   6   4   0     2854.58     2972.02     65.46 o 
   7   4   0      769.90      782.39     19.56 o 
   8   4   0     1749.74     1800.96     36.70 o 
   9   4   0        2.58        9.25     11.32 o 
  10   4   0      498.94      448.75     28.69 o 
  11   4   0      416.13      433.91     31.32 o 
  12   4   0       28.95       24.51     15.19 o 
  13   4   0       51.87       43.82     19.24 o 
  -9   5   0       73.73       91.54     25.79 o 
  -8   5   0        7.22       10.65     12.59 o 
  -7   5   0      401.94      387.45     29.45 o 
  -6   5   0        0.46       -4.76      7.33 o 
  -5   5   0      121.67      128.92     12.91 o 
  -4   5   0      263.52      269.22     14.47 o 
  -3   5   0     1619.42     1622.32     49.68 o 
  -2   5   0     3103.09     3318.79    100.97 o 
  -1   5   0      950.55     1032.45     23.63 o 
   0   5   0      761.52     1266.71     34.22 o 
   1   5   0       13.82        6.58      3.96 o 
   2   5   0     4614.97     4622.92     90.61 o 
   3   5   0     2825.33     3157.58     37.27 o 
   4   5   0       53.31       18.87      4.87 o 
   5   5   0      660.60      849.15     18.36 o 
   6   5   0       81.15       65.40      7.81 o 
   7   5   0      122.64      142.43     11.19 o 
   8   5   0      261.42      230.29     16.44 o 
   9   5   0      867.09      777.77     33.27 o 
  10   5   0        3.79        7.92     11.16 o 
  11   5   0      435.36      414.45     31.97 o 
  12   5   0        5.37       13.71     13.65 o 
  13   5   0       16.46       10.35     16.18 o 
  -9   6   0      358.14      361.00     60.56 o 
  -8   6   0        9.46       -4.88     14.88 o 
  -7   6   0      377.50      398.03     31.06 o 
  -6   6   0       13.05        4.19      9.21 o 
  -5   6   0      454.09      448.96     22.49 o 
  -4   6   0     1751.37     1671.34     37.93 o 
  -3   6   0      667.96      708.39     20.68 o 
  -2   6   0     2884.21     3056.52     60.76 o 
  -1   6   0       16.32       10.40      5.10 o 
   0   6   0     2414.64     2588.42     73.83 o 
   1   6   0      218.07      259.98     11.09 o 
   2   6   0     1732.22     1645.51     25.18 o 
   3   6   0     3535.50     3770.91     79.70 o 
   4   6   0     1936.95     2164.39     28.79 o 
   5   6   0      249.16      213.73     11.28 o 
   6   6   0      610.69      623.62     16.43 o 
   7   6   0      135.19      135.81     11.43 o 
   8   6   0      277.89      311.85     16.05 o 
   9   6   0      517.08      480.19     33.38 o 
  10   6   0       57.90       63.45     15.20 o 
  11   6   0      234.00      231.05     25.65 o 
  12   6   0       46.09       35.47     15.83 o 
  13   6   0       37.11       27.87     20.78 o 
  -8   7   0      204.57      199.20     46.06 o 
  -7   7   0      158.16      169.42     29.43 o 
  -6   7   0      144.44      151.54     21.71 o 
  -5   7   0      441.45      443.64     23.81 o 
  -4   7   0      570.70      543.49     24.77 o 
  -3   7   0       26.79       27.09      9.70 o 
  -2   7   0     1297.56     1323.01     32.48 o 
  -1   7   0      553.80      470.40     21.46 o 
   0   7   0     3527.41     3665.99     84.77 o 
   1   7   0      516.30      433.50     17.44 o 
   2   7   0       52.52       77.35      8.03 o 
   3   7   0     2207.35     2247.75     40.97 o 
   4   7   0       14.46        8.36      4.90 o 
   5   7   0     1202.58     1263.02     31.80 o 
   6   7   0       32.78       21.64      6.58 o 
   7   7   0      127.08      137.96     12.11 o 
   8   7   0      272.13      271.91     16.06 o 
   9   7   0       73.78       95.31     16.80 o 
  10   7   0      199.35      194.85     22.75 o 
  11   7   0        0.89        8.68     12.65 o 
  12   7   0       92.01       92.42     20.25 o 
  13   7   0        0.02       17.22     19.49 o 
  -7   8   0        1.46        6.25     16.10 o 
  -6   8   0      294.23      326.93     38.21 o 
  -5   8   0        1.38        3.19     10.50 o 
  -4   8   0      225.13      239.44     24.44 o 
  -3   8   0      610.66      600.15     25.95 o 
  -2   8   0      424.25      425.26     21.71 o 
  -1   8   0      769.69      830.34     26.89 o 
   0   8   0     2223.81     2273.51     76.50 o 
   1   8   0     1276.48     1275.75     52.65 o 
   2   8   0      135.43      179.04     12.09 o 
   3   8   0     3199.83     3167.63     77.13 o 
   4   8   0        2.19        1.42      5.48 o 
   5   8   0     2016.18     2136.77     33.42 o 
   6   8   0       68.91       68.40      9.44 o 
   7   8   0      233.54      262.27     16.10 o 
   8   8   0      335.94      374.74     18.20 o 
   9   8   0        0.79        3.61     10.26 o 
  10   8   0       29.62       43.20     13.82 o 
  11   8   0        3.00       -5.81     11.70 o 
  12   8   0       30.95       35.70     20.17 o 
  13   8   0       16.08        7.36     18.93 o 
  -6   9   0      721.70      734.66     50.98 o 
  -5   9   0       12.05       13.49     12.40 o 
  -4   9   0      123.83      116.82     19.55 o 
  -3   9   0      546.01      559.87     31.63 o 
  -2   9   0        1.64        6.46      9.73 o 
  -1   9   0      436.40      414.40     25.72 o 
   0   9   0        4.08        7.00      8.12 o 
   1   9   0      922.58      974.89     29.23 o 
   2   9   0       27.81       17.98      8.07 o 
   3   9   0      177.08      173.08     15.28 o 
   4   9   0     2045.94     2161.45     40.43 o 
   5   9   0      299.09      331.75     16.11 o 
   6   9   0     1323.69     1448.97     33.82 o 
   7   9   0       16.43        6.68      7.41 o 
   8   9   0       89.97      123.40     15.04 o 
   9   9   0       14.69       31.12     12.69 o 
  10   9   0       76.97       81.86     17.66 o 
  11   9   0        3.88        3.61     12.21 o 
  12   9   0      136.88      131.47     27.94 o 
  13   9   0        2.28      -12.57     15.08 o 
  -5  10   0      702.71      773.09     44.94 o 
  -4  10   0       14.09        9.07     11.95 o 
  -3  10   0      570.58      578.25     33.36 o 
  -2  10   0      409.45      391.46     28.72 o 
  -1  10   0      982.92      966.88     39.80 o 
   0  10   0      522.96      575.04     30.94 o 
   1  10   0      150.90      133.50     18.13 o 
   2  10   0      214.57      206.66     21.57 o 
   3  10   0        6.24        7.05      8.16 o 
   4  10   0      667.22      684.93     27.30 o 
   5  10   0       16.22       26.81      9.48 o 
   6  10   0     1010.04      963.07     30.95 o 
   7  10   0       24.76       30.12      9.09 o 
   8  10   0      195.14      208.85     16.69 o 
   9  10   0      207.57      235.63     24.37 o 
  10  10   0        2.48       -1.41     11.94 o 
  11  10   0      129.13      135.14     26.89 o 
  12  10   0        9.12        8.46     17.17 o 
  -4  11   0        8.77       22.82     14.75 o 
  -3  11   0      211.45      218.48     26.58 o 
  -2  11   0      302.33      293.64     29.08 o 
  -1  11   0       26.04       25.80     13.06 o 
   0  11   0     1159.23     1093.31     43.03 o 
   1  11   0       26.86       20.74     11.24 o 
   2  11   0      382.41      388.86     27.45 o 
   3  11   0        2.05        7.71      9.64 o 
   4  11   0      125.28      127.32     18.39 o 
   5  11   0      523.97      528.94     28.95 o 
   6  11   0      198.62      183.48     21.23 o 
   7  11   0      145.86      157.03     17.00 o 
   8  11   0       35.04       52.93     14.21 o 
   9  11   0       99.02       86.37     21.19 o 
  10  11   0        0.24      -14.50     14.50 o 
  11  11   0       23.12       27.74     18.31 o 
  12  11   0       17.13       26.72     18.83 o 
  -3  12   0      258.68      288.30     31.62 o 
  -2  12   0      378.92      334.59     35.82 o 
  -1  12   0       10.99       14.60     12.78 o 
   0  12   0      418.22      420.88     33.09 o 
   1  12   0      124.54      136.70     21.59 o 
   2  12   0      766.81      802.79     37.72 o 
   3  12   0      302.28      309.74     28.28 o 
   4  12   0      291.06      296.76     27.56 o 
   5  12   0       73.01       99.22     17.49 o 
   6  12   0       52.13       44.15     16.25 o 
   7  12   0      212.08      236.97     24.87 o 
   8  12   0        7.05        5.75     13.55 o 
  11  12   0       83.41      115.73     35.77 o 
  -1  13   0       96.02       90.12     20.75 o 
   0  13   0      366.72      405.56     36.17 o 
   1  13   0      182.49      181.04     24.22 o 
   2  13   0      134.84      118.93     20.65 o 
   3  13   0      551.08      523.39     32.93 o 
   4  13   0       32.73       13.19     12.57 o 
   5  13   0       81.38      120.48     20.19 o 
   6  13   0        9.36        4.13     12.14 o 
   7  13   0        1.44      -10.94     10.94 o 
   8  13   0      114.47       82.53     31.80 o 
   0  14   0       47.39       72.59     28.06 o 
   1  14   0      204.56      208.08     27.75 o 
   2  14   0        7.86       -0.31     13.12 o 
   3  14   0      551.88      581.77     36.75 o 
   4  14   0      149.93      130.25     21.91 o 
   5  14   0      378.10      346.00     37.58 o 
   6  14   0       58.55       82.84     18.36 o 
   7  14   0      100.50       70.41     17.90 o 
   8  14   0       28.00        9.12     23.38 o 
   4  15   0       64.44       70.11     19.56 o 
   5  15   0        9.58       15.73     14.76 o 
   6  15   0      154.61      161.70     24.92 o 
   7  15   0       31.03       24.60     19.86 o 
  -7 -15   1        9.20        9.36     18.76 o 
  -6 -15   1      173.30      176.13     26.49 o 
  -5 -15   1       30.84       24.73     16.42 o 
  -4 -15   1       62.58       31.80     16.47 o 
  -9 -14   1       14.88       22.21     23.85 o 
  -8 -14   1       37.55       37.73     19.94 o 
  -7 -14   1       30.81       19.40     21.51 o 
  -6 -14   1      243.08      285.08     29.72 o 
  -5 -14   1       16.70       10.38     12.40 o 
  -4 -14   1      106.49      147.08     22.81 o 
  -3 -14   1        8.57       15.19     13.18 o 
  -2 -14   1       42.95       48.77     16.99 o 
  -1 -14   1      490.27      502.74     37.50 o 
   0 -14   1      100.25      105.46     26.61 o 
  -9 -13   1        0.02       -1.10     14.87 o 
  -8 -13   1      218.74      249.24     33.11 o 
  -7 -13   1        2.86       -3.46     11.08 o 
  -6 -13   1       13.40       22.43     13.36 o 
  -5 -13   1      427.72      445.49     30.24 o 
  -4 -13   1      208.09      228.16     26.38 o 
  -3 -13   1      211.98      215.12     25.57 o 
  -2 -13   1        3.09       -9.77      9.77 o 
  -1 -13   1      120.85      141.08     22.40 o 
   0 -13   1      375.14      362.69     33.76 o 
   1 -13   1      478.53      463.94     36.70 o 
   2 -13   1       75.21       99.35     26.45 o 
 -11 -12   1        2.78       -9.82     19.64 o 
 -10 -12   1       46.87       66.46     22.53 o 
  -9 -12   1       65.80       66.75     16.13 o 
  -8 -12   1      184.78      176.95     27.85 o 
  -7 -12   1       46.00       49.55     15.03 o 
  -6 -12   1        2.12       -1.37     10.14 o 
  -5 -12   1      216.72      285.07     26.94 o 
  -4 -12   1      104.20       80.34     16.48 o 
  -3 -12   1      831.36      833.46     38.24 o 
  -2 -12   1      155.35      150.37     21.44 o 
  -1 -12   1      250.93      257.54     26.92 o 
   0 -12   1      319.30      309.30     30.08 o 
   1 -12   1       90.54       79.98     19.17 o 
   2 -12   1      452.40      455.76     35.24 o 
   3 -12   1       46.90       37.67     17.08 o 
 -12 -11   1       30.94       33.46     21.37 o 
 -11 -11   1       18.78       31.56     24.55 o 
 -10 -11   1       22.70       28.90     14.38 o 
  -9 -11   1       11.84       14.12     12.57 o 
  -8 -11   1       77.62       68.48     15.58 o 
  -7 -11   1      687.14      670.97     27.94 o 
  -6 -11   1       83.55       64.86     12.87 o 
  -5 -11   1       92.08      113.93     14.85 o 
  -4 -11   1       58.69       50.54     13.63 o 
  -3 -11   1        0.49       -3.90      8.89 o 
  -2 -11   1      368.84      361.32     26.34 o 
  -1 -11   1        0.12       -1.71      9.01 o 
   0 -11   1      116.30      146.06     23.79 o 
   1 -11   1        0.21       15.63     11.68 o 
   2 -11   1      772.52      719.80     37.57 o 
   3 -11   1      161.87      135.22     22.52 o 
   4 -11   1      219.93      209.96     26.63 o 
 -12 -10   1       30.08       44.86     22.03 o 
 -11 -10   1      226.71      212.94     25.84 o 
 -10 -10   1        0.00        3.06     11.82 o 
  -9 -10   1      139.66      160.14     21.35 o 
  -8 -10   1       15.09        8.22      9.47 o 
  -7 -10   1       58.12       85.36     13.15 o 
  -6 -10   1      168.55      160.79     16.31 o 
  -5 -10   1      471.99      485.92     22.60 o 
  -4 -10   1      694.52      730.46     26.67 o 
  -3 -10   1     1913.69     1744.74     39.47 o 
  -2 -10   1      215.01      229.51     18.73 o 
  -1 -10   1       54.63       49.69     11.42 o 
   0 -10   1      466.96      496.13     29.09 o 
   1 -10   1       13.73       12.51     10.10 o 
   2 -10   1      465.43      447.78     29.25 o 
   3 -10   1      165.47      190.53     23.39 o 
   4 -10   1       95.41       90.54     18.67 o 
   5 -10   1      259.88      262.34     37.52 o 
 -12  -9   1       11.36        6.61     15.14 o 
 -11  -9   1       68.12       68.20     17.44 o 
 -10  -9   1      104.61       88.56     17.75 o 
  -9  -9   1       61.29       56.29     15.56 o 
  -8  -9   1       22.18       27.55     10.29 o 
  -7  -9   1        5.10       -2.72      5.99 o 
  -6  -9   1      533.43      561.90     30.71 o 
  -5  -9   1       27.32       38.46      8.50 o 
  -4  -9   1      271.59      294.47     17.72 o 
  -3  -9   1      600.25      575.90     22.69 o 
  -2  -9   1     1130.37     1117.58     42.21 o 
  -1  -9   1      146.42      164.31     15.73 o 
   0  -9   1      740.16      737.17     26.85 o 
   1  -9   1      304.53      321.74     20.59 o 
   2  -9   1       30.31       32.86     10.19 o 
   3  -9   1      567.77      564.00     31.08 o 
   4  -9   1       57.93       57.12     15.49 o 
   5  -9   1      232.24      271.67     27.84 o 
   6  -9   1       32.72       30.78     19.88 o 
 -13  -8   1        0.93      -20.93     26.54 o 
 -12  -8   1      289.74      250.41     28.55 o 
 -11  -8   1       55.78       68.27     17.67 o 
 -10  -8   1      164.71      164.73     21.73 o 
  -9  -8   1       26.13       23.88     12.14 o 
  -8  -8   1      348.83      343.88     20.40 o 
  -7  -8   1        0.85        4.32      6.73 o 
  -6  -8   1     1531.27     1545.66     29.92 o 
  -5  -8   1      124.15      134.00     11.49 o 
  -4  -8   1      590.26      654.05     20.00 o 
  -3  -8   1      309.57      295.94     13.77 o 
  -2  -8   1      601.91      625.33     30.51 o 
  -1  -8   1      175.08      170.12     14.67 o 
   0  -8   1      536.11      573.21     22.39 o 
   1  -8   1     1260.55     1201.45     32.36 o 
   2  -8   1      192.21      203.83     17.95 o 
   3  -8   1      680.69      673.74     27.08 o 
   4  -8   1       24.81       23.16     10.46 o 
   5  -8   1      322.89      351.07     24.30 o 
   6  -8   1      130.09      140.76     27.28 o 
   7  -8   1      101.28      110.25     26.99 o 
 -13  -7   1        0.56        5.87     15.04 o 
 -12  -7   1       86.86       87.08     19.49 o 
 -11  -7   1        4.46        6.36     12.64 o 
 -10  -7   1       18.31       30.97     13.68 o 
  -9  -7   1        3.39        1.83      9.89 o 
  -8  -7   1      251.46      259.76     18.78 o 
  -7  -7   1      602.33      559.58     19.28 o 
  -6  -7   1      493.77      552.75     16.57 o 
  -5  -7   1      524.38      470.00     16.26 o 
  -4  -7   1      290.88      304.97     15.42 o 
  -3  -7   1     2003.30     2054.57     43.76 o 
  -2  -7   1     1246.77     1450.94     29.01 o 
  -1  -7   1     5776.32     5810.69    135.76 o 
   0  -7   1      136.03      151.04     13.26 o 
   1  -7   1     4523.30     4742.70    147.18 o 
   2  -7   1      723.64      788.72     26.17 o 
   3  -7   1      410.67      376.81     20.34 o 
   4  -7   1      555.12      575.61     25.04 o 
   5  -7   1       32.19       33.53     12.49 o 
   6  -7   1      329.59      336.19     29.63 o 
   7  -7   1       15.14       13.14     13.09 o 
   8  -7   1      149.50      120.38     27.36 o 
 -13  -6   1       26.11       33.17     17.80 o 
 -12  -6   1      115.04      136.22     22.45 o 
 -11  -6   1       13.91       16.68     13.65 o 
 -10  -6   1        0.40        2.81     10.69 o 
  -9  -6   1      411.57      455.92     27.73 o 
  -8  -6   1      696.57      711.44     28.93 o 
  -7  -6   1      800.70      822.26     21.62 o 
  -6  -6   1        4.95       12.09      5.87 o 
  -5  -6   1     3793.87     3770.24     39.68 o 
  -4  -6   1     1632.18     1791.59     26.52 o 
  -3  -6   1      704.26      664.89     16.24 o 
  -2  -6   1      123.85      114.60      8.34 o 
  -1  -6   1     3704.23     3906.02    111.76 o 
   0  -6   1     2390.74     2386.96     48.79 o 
   1  -6   1      318.59      281.10     11.75 o 
   2  -6   1     1811.47     1897.24     32.35 o 
   3  -6   1      228.44      252.65     16.94 o 
   4  -6   1     4357.25     4430.70     62.24 o 
   5  -6   1       10.15        5.78      8.11 o 
   6  -6   1      488.41      516.20     30.43 o 
   7  -6   1        0.21       15.27     13.12 o 
   8  -6   1       67.27       85.19     18.72 o 
   9  -6   1      282.33      277.11     38.36 o 
 -13  -5   1        0.10       -5.14     14.34 o 
 -12  -5   1       29.78       41.69     16.31 o 
 -11  -5   1      130.56      146.69     22.09 o 
 -10  -5   1      261.86      222.03     23.86 o 
  -9  -5   1       48.04       59.54     14.67 o 
  -8  -5   1       26.60       39.36      9.84 o 
  -7  -5   1      978.55     1042.36     23.19 o 
  -6  -5   1       76.55      100.02      9.13 o 
  -5  -5   1     2218.64     2124.56     28.61 o 
  -4  -5   1     1700.02     1573.70     23.41 o 
  -3  -5   1      637.74      838.35     16.62 o 
  -2  -5   1     4615.57     4858.72    114.46 o 
  -1  -5   1        1.98        8.91      3.78 o 
   0  -5   1     5662.74     6112.26    184.23 o 
   1  -5   1      508.81      625.25     14.64 o 
   2  -5   1      441.98      387.32     13.27 o 
   3  -5   1      159.50      139.63     10.82 o 
   4  -5   1     1316.83     1312.83     31.77 o 
   5  -5   1     3729.87     3913.33     83.27 o 
   6  -5   1      593.74      626.87     25.61 o 
   7  -5   1      184.46      205.85     23.17 o 
   8  -5   1       26.44       23.80     13.86 o 
   9  -5   1       25.25       35.35     19.38 o 
  10  -5   1      106.66      106.71     27.81 o 
 -13  -4   1      125.34      145.03     25.02 o 
 -12  -4   1       25.34       28.52     15.68 o 
 -11  -4   1      116.77      104.46     20.05 o 
 -10  -4   1      203.88      171.70     22.08 o 
  -9  -4   1      281.95      291.92     25.36 o 
  -8  -4   1       86.26       90.37     15.18 o 
  -7  -4   1     1351.56     1472.11     26.32 o 
  -6  -4   1     1088.08     1125.61     21.65 o 
  -5  -4   1        8.57        5.77      4.16 o 
  -4  -4   1     1096.97      910.37     22.02 o 
  -3  -4   1      220.68      180.38      8.22 o 
  -2  -4   1     6158.51     6025.07    122.05 o 
  -1  -4   1     1889.34     2115.76     47.44 o 
   0  -4   1     7905.11     7872.05    209.44 o 
   1  -4   1      598.32      513.91     12.23 o 
   2  -4   1      359.09      356.39     11.78 o 
   3  -4   1     1558.43     1600.67     27.98 o 
   4  -4   1      521.09      518.06     16.99 o 
   5  -4   1      510.61      557.96     19.19 o 
   6  -4   1        7.91        2.35      7.37 o 
   7  -4   1      886.53      903.65     31.19 o 
   8  -4   1       76.38       69.91     14.32 o 
   9  -4   1      214.62      268.27     35.59 o 
  10  -4   1        2.74       13.95     19.01 o 
 -13  -3   1       48.48       52.43     19.75 o 
 -12  -3   1        1.09        7.48     14.24 o 
 -11  -3   1      299.31      273.58     28.61 o 
 -10  -3   1      255.05      230.58     25.07 o 
  -9  -3   1      956.50      851.92     44.05 o 
  -8  -3   1      196.47      230.58     21.99 o 
  -7  -3   1      570.59      614.77     17.82 o 
  -6  -3   1     3354.02     3423.96     36.16 o 
  -5  -3   1       23.90       16.44      4.57 o 
  -4  -3   1      740.87      660.52     13.98 o 
  -3  -3   1      531.50      529.67     13.13 o 
  -2  -3   1     1132.04      928.67     14.78 o 
  -1  -3   1    20316.55    22607.63    498.56 o 
   0  -3   1     3339.56     4262.66    210.21 o 
   1  -3   1      517.85      402.05     10.09 o 
   2  -3   1      729.53      861.73     15.79 o 
   3  -3   1     4027.74     4053.53     80.62 o 
   4  -3   1     2740.07     2940.48     45.32 o 
   5  -3   1     1481.18     1445.21     26.86 o 
   6  -3   1      837.12      864.25     23.34 o 
   7  -3   1      683.96      739.53     27.73 o 
   8  -3   1      157.56      190.14     18.68 o 
   9  -3   1      653.81      645.88     35.10 o 
  10  -3   1      105.45      141.32     23.07 o 
  11  -3   1       54.45       33.31     22.40 o 
 -12  -2   1        1.89       -8.69     12.39 o 
 -11  -2   1       49.65       44.92     16.84 o 
 -10  -2   1      955.59      908.45     48.84 o 
  -9  -2   1       32.34       17.32     12.64 o 
  -8  -2   1      741.72      742.53     31.71 o 
  -7  -2   1       32.31       39.36      7.39 o 
  -6  -2   1     1686.75     1554.12     25.25 o 
  -5  -2   1       44.61       33.40      5.34 o 
  -4  -2   1     1616.26     1586.71     20.08 o 
  -3  -2   1     1288.16     1241.76     17.20 o 
  -2  -2   1      302.39      281.90      7.73 o 
  -1  -2   1     2192.38     2177.63     43.61 o 
   0  -2   1      613.43      602.16     25.87 o 
   1  -2   1     1568.71     2356.04     56.51 o 
   2  -2   1     2236.18     2484.74     42.29 o 
   3  -2   1     3856.18     3648.20     57.72 o 
   4  -2   1      167.10      149.82      9.51 o 
   5  -2   1       19.19        7.71      4.88 o 
   6  -2   1     1083.96      972.74     23.04 o 
   7  -2   1       92.83       70.22     12.31 o 
   8  -2   1      620.25      611.75     26.10 o 
   9  -2   1       20.62       31.35     14.40 o 
  10  -2   1      593.55      591.33     35.14 o 
  11  -2   1       50.13       42.13     17.57 o 
 -12  -1   1       74.80       63.05     18.95 o 
 -11  -1   1       20.77       30.53     15.74 o 
 -10  -1   1      127.99      107.81     19.84 o 
  -9  -1   1       35.70       51.31     15.01 o 
  -8  -1   1      218.50      236.86     22.83 o 
  -7  -1   1      240.02      277.01     13.92 o 
  -6  -1   1     1175.23     1159.96     22.23 o 
  -5  -1   1      786.64      633.32     15.33 o 
  -4  -1   1      108.54      112.22      7.38 o 
  -3  -1   1    18758.62    19815.73    218.82 o 
  -2  -1   1      102.71       98.99      4.92 o 
  -1  -1   1     3207.51     3252.69     19.88 o 
   0  -1   1       25.37       31.88      2.60 o 
   1  -1   1     3642.77     3397.33     49.98 o 
   2  -1   1     5979.73     6087.68     53.79 o 
   3  -1   1       76.43       52.42      5.28 o 
   4  -1   1      358.17      238.76      9.70 o 
   5  -1   1       90.58      135.88      9.22 o 
   6  -1   1       91.69       70.22      8.35 o 
   7  -1   1      366.62      365.02     19.15 o 
   8  -1   1      376.96      345.37     21.18 o 
   9  -1   1       15.35        1.86     10.75 o 
  10  -1   1      171.56      192.46     24.47 o 
  11  -1   1      269.53      241.12     27.79 o 
  12  -1   1        5.21       -2.28     15.07 o 
 -12   0   1      279.64      284.54     32.23 o 
 -11   0   1       21.77       24.02     15.46 o 
 -10   0   1       13.52       27.23     14.24 o 
  -9   0   1      716.26      702.97     34.66 o 
  -8   0   1      275.79      237.23     22.98 o 
  -7   0   1      442.97      403.25     16.19 o 
  -6   0   1      800.44      898.91     20.66 o 
  -5   0   1     1138.74     1155.13     20.85 o 
  -4   0   1     4617.61     5382.54     55.38 o 
  -3   0   1     2499.85     2255.68     26.48 o 
  -2   0   1     3967.01     4043.21     43.35 o 
  -1   0   1     4762.79     5390.89     57.15 o 
   1   0   1    12514.32    12885.83    267.78 o 
   2   0   1     4728.46     4724.89     84.33 o 
   3   0   1       36.16       38.51      4.36 o 
   4   0   1     7127.80     7580.44    119.35 o 
   5   0   1      605.73      887.79     17.42 o 
   6   0   1     2448.04     2436.34     30.87 o 
   7   0   1      151.23      129.09     13.57 o 
   8   0   1       10.71       11.98      8.83 o 
   9   0   1      644.67      599.55     31.62 o 
  10   0   1        7.15        5.28     14.97 o 
  11   0   1       78.18       75.97     19.13 o 
  12   0   1       12.03       -2.54     16.93 o 
 -11   1   1       57.37       51.26     20.27 o 
 -10   1   1        0.72        2.16     13.02 o 
  -9   1   1      549.66      536.97     31.62 o 
  -8   1   1      210.13      235.12     23.35 o 
  -7   1   1      104.53       93.21     10.68 o 
  -6   1   1     1004.44     1059.25     23.57 o 
  -5   1   1      454.55      376.67     13.74 o 
  -4   1   1     2198.62     2330.91     27.85 o 
  -3   1   1     6013.23     6323.69     91.43 o 
  -2   1   1       39.24      142.96      7.41 o 
  -1   1   1      443.50      515.99     15.35 o 
   0   1   1    16173.65    17260.48    337.35 o 
   1   1   1       23.22       25.93      2.75 o 
   2   1   1     6064.23     5898.57    118.08 o 
   3   1   1      253.72      346.11      8.43 o 
   4   1   1     3085.18     3029.04     57.74 o 
   5   1   1     2724.11     2785.64     36.64 o 
   6   1   1     1408.35     1369.01     26.19 o 
   7   1   1     1748.30     1774.64     47.85 o 
   8   1   1      194.03      177.88     16.25 o 
   9   1   1      868.45      788.25     34.52 o 
  10   1   1      137.75      135.65     20.77 o 
  11   1   1       21.49        1.12     11.70 o 
  12   1   1       89.64       80.46     20.08 o 
 -11   2   1      119.71      149.43     25.25 o 
 -10   2   1        2.73       -3.58     12.47 o 
  -9   2   1      124.80      165.50     22.39 o 
  -8   2   1      229.29      207.50     22.87 o 
  -7   2   1      509.61      505.99     23.07 o 
  -6   2   1       14.11       14.74      6.68 o 
  -5   2   1      420.14      443.67     15.76 o 
  -4   2   1     2301.75     2250.14     29.41 o 
  -3   2   1      421.38      466.58     12.93 o 
  -2   2   1       14.56       50.17      5.43 o 
  -1   2   1     7121.58     8777.76    186.34 o 
   0   2   1    13980.33    15130.78    412.27 o 
   1   2   1     1512.17     1462.46     17.68 o 
   2   2   1     3016.45     3240.31     32.12 o 
   3   2   1     9983.90    11012.75    181.34 o 
   4   2   1     6914.10     7513.18    102.48 o 
   5   2   1     2680.34     2673.12     34.32 o 
   6   2   1      161.83      207.41     10.44 o 
   7   2   1     1481.25     1537.45     41.37 o 
   8   2   1       83.74      116.13     13.48 o 
   9   2   1      917.03      969.91     37.28 o 
  10   2   1       15.75       16.65     13.32 o 
  11   2   1       13.83        5.48     12.77 o 
  12   2   1       14.13       -8.17     13.45 o 
  13   2   1       53.19       44.69     18.98 o 
 -10   3   1        1.86        0.32     14.73 o 
  -9   3   1      201.92      224.79     26.36 o 
  -8   3   1      854.48      927.29     38.87 o 
  -7   3   1       58.49       53.63     12.10 o 
  -6   3   1     1690.29     1716.94     32.54 o 
  -5   3   1      186.47      199.82     13.53 o 
  -4   3   1     2013.75     1959.09     29.45 o 
  -3   3   1     3611.72     3888.92     62.00 o 
  -2   3   1     4991.15     5131.75    127.13 o 
  -1   3   1       24.65        6.86      3.93 o 
   0   3   1     2495.74     2445.54     58.58 o 
   1   3   1     3590.35     3204.18     34.68 o 
   2   3   1     6392.71     6973.33     87.59 o 
   3   3   1     2047.59     1973.98     40.19 o 
   4   3   1       46.96       65.59      5.93 o 
   5   3   1     6253.12     6779.94     59.99 o 
   6   3   1      113.24      129.99      9.14 o 
   7   3   1      718.26      741.35     18.40 o 
   8   3   1     2119.78     2160.24     39.83 o 
   9   3   1      158.98      192.92     21.53 o 
  10   3   1     1271.95     1350.05     45.93 o 
  11   3   1      169.76      158.50     22.78 o 
  12   3   1       79.49       93.79     19.66 o 
  13   3   1       28.92       32.18     16.73 o 
 -10   4   1      196.19      178.39     32.90 o 
  -9   4   1      143.16      145.48     23.60 o 
  -8   4   1      337.86      376.70     29.74 o 
  -7   4   1       82.13       78.41     14.11 o 
  -6   4   1      667.43      729.02     23.62 o 
  -5   4   1     1080.07     1080.72     26.08 o 
  -4   4   1       25.58       32.75      7.46 o 
  -3   4   1     3005.49     3030.66     76.54 o 
  -2   4   1      841.64      731.51     26.04 o 
  -1   4   1     7850.91     8550.38    243.59 o 
   0   4   1     1184.10     1392.61     36.20 o 
   1   4   1     8575.63     9260.78    192.62 o 
   2   4   1      271.81      242.22      8.73 o 
   3   4   1      166.97      144.54      7.67 o 
   4   4   1      388.01      315.20     10.56 o 
   5   4   1       94.64       77.42      7.15 o 
   6   4   1     1482.38     1475.51     23.78 o 
   7   4   1      536.94      602.00     17.34 o 
   8   4   1       87.56       80.81     11.69 o 
   9   4   1      413.06      439.90     26.32 o 
  10   4   1      583.42      622.33     32.24 o 
  11   4   1       37.71       50.37     16.22 o 
  12   4   1      300.46      295.08     30.41 o 
  13   4   1        2.73       10.64     19.29 o 
  -9   5   1       77.40       57.25     21.66 o 
  -8   5   1      298.69      335.04     38.09 o 
  -7   5   1      185.21      173.50     18.86 o 
  -6   5   1     1429.05     1368.83     32.42 o 
  -5   5   1       83.65       94.06     11.80 o 
  -4   5   1      182.14      176.21     13.45 o 
  -3   5   1     1413.78     1373.80     32.22 o 
  -2   5   1      200.31      226.53     11.86 o 
  -1   5   1      278.40      189.90     10.38 o 
   0   5   1     1679.79     1807.39     48.64 o 
   1   5   1      226.94      137.44      8.36 o 
   2   5   1     8150.61     8558.94     49.68 o 
   3   5   1     2549.26     2843.26     28.95 o 
   4   5   1     4889.87     4712.29     51.52 o 
   5   5   1       11.66       12.09      4.65 o 
   6   5   1      819.43      784.83     20.12 o 
   7   5   1      244.22      246.43     13.41 o 
   8   5   1       45.01       29.21      8.87 o 
   9   5   1       23.30       14.47     10.66 o 
  10   5   1       61.19       80.01     16.54 o 
  11   5   1      289.48      303.18     28.41 o 
  12   5   1        6.46       -4.11     12.87 o 
  13   5   1      144.44      132.62     29.74 o 
  -9   6   1       87.09       56.11     32.50 o 
  -8   6   1       63.18       46.76     26.42 o 
  -7   6   1      462.33      426.58     31.07 o 
  -6   6   1        9.84        8.12      9.14 o 
  -5   6   1     2637.34     2527.39     50.11 o 
  -4   6   1        0.23       12.49      7.41 o 
  -3   6   1     1292.45     1352.28     42.78 o 
  -2   6   1     1647.88     1563.45     36.78 o 
  -1   6   1     1425.15     1425.09     37.81 o 
   0   6   1      537.99      539.35     20.22 o 
   1   6   1        9.26       28.20      5.51 o 
   2   6   1     2699.56     2866.49     64.18 o 
   3   6   1        9.32       15.29      4.88 o 
   4   6   1      364.82      285.47     12.11 o 
   5   6   1      137.55      130.56      9.91 o 
   6   6   1      417.81      382.23     13.22 o 
   7   6   1      348.03      361.60     15.17 o 
   8   6   1      516.76      489.05     21.07 o 
   9   6   1        0.47       -1.92      9.44 o 
  10   6   1       35.68       45.59     13.86 o 
  11   6   1      342.98      337.48     29.66 o 
  12   6   1        7.09        9.00     16.20 o 
  13   6   1       39.26       18.48     25.60 o 
  -8   7   1        0.14        4.21     24.78 o 
  -7   7   1      176.39      207.41     31.38 o 
  -6   7   1      117.67      127.39     19.46 o 
  -5   7   1      259.44      292.10     26.30 o 
  -4   7   1      762.16      694.87     27.22 o 
  -3   7   1      456.42      472.92     22.30 o 
  -2   7   1     1139.18     1127.32     34.12 o 
  -1   7   1       12.23       12.18      6.22 o 
   0   7   1     1012.25      920.63     26.99 o 
   1   7   1      460.00      497.88     15.71 o 
   2   7   1     1804.75     1749.25     48.22 o 
   3   7   1     1713.58     1712.28     50.00 o 
   4   7   1      430.95      409.51     14.60 o 
   5   7   1     1399.46     1373.64     25.53 o 
   6   7   1      237.59      226.00     13.18 o 
   7   7   1      583.89      589.65     17.29 o 
   8   7   1       73.21       69.09     11.74 o 
   9   7   1      570.00      583.16     28.96 o 
  10   7   1       82.11       92.40     17.63 o 
  11   7   1       48.75       43.14     15.91 o 
  12   7   1       34.17       37.02     19.77 o 
  13   7   1        1.53      -11.53     17.42 o 
  -7   8   1      147.87      133.89     28.34 o 
  -6   8   1       31.69       53.72     20.90 o 
  -5   8   1      108.30      120.24     19.58 o 
  -4   8   1      571.46      572.75     31.31 o 
  -3   8   1       63.59       53.53     13.83 o 
  -2   8   1     1235.66     1233.34     40.76 o 
  -1   8   1       33.62       31.60      9.11 o 
   0   8   1     1008.58     1039.30     28.09 o 
   1   8   1       32.38       29.09      8.07 o 
   2   8   1      161.22      164.25     11.78 o 
   3   8   1      783.80      877.55     26.05 o 
   4   8   1       36.86       24.39      6.14 o 
   5   8   1     1097.54     1158.22     24.89 o 
   6   8   1       43.14       56.42      8.79 o 
   7   8   1      405.44      442.65     17.63 o 
   8   8   1       31.36       40.26      9.23 o 
   9   8   1      172.05      170.00     20.07 o 
  10   8   1       30.42       20.76     12.23 o 
  11   8   1        0.03        1.07     15.15 o 
  12   8   1       80.38       70.02     23.23 o 
  13   8   1        5.41        4.28     16.83 o 
  -6   9   1      467.71      440.40     45.96 o 
  -5   9   1        0.02       -0.27     10.68 o 
  -4   9   1      403.82      391.57     29.41 o 
  -3   9   1      228.58      252.66     25.81 o 
  -2   9   1      149.89      183.79     21.57 o 
  -1   9   1     1339.61     1180.58     61.80 o 
   0   9   1     1216.07     1099.87     38.54 o 
   1   9   1      694.93      699.33     30.88 o 
   2   9   1      220.99      250.70     17.20 o 
   3   9   1      737.14      701.04     36.45 o 
   4   9   1        2.44        7.12      6.40 o 
   5   9   1      161.12      187.07     12.77 o 
   6   9   1      159.99      208.25     14.86 o 
   7   9   1       18.20       21.25      8.17 o 
   8   9   1     1048.23     1076.17     25.43 o 
   9   9   1      247.83      237.05     23.63 o 
  10   9   1       79.27      124.28     23.96 o 
  11   9   1       22.09       15.48     16.67 o 
  12   9   1      169.04      172.28     30.75 o 
  13   9   1        1.70       -9.83     17.64 o 
  -5  10   1      270.72      290.45     30.63 o 
  -4  10   1      326.57      336.00     31.39 o 
  -3  10   1      371.69      402.35     31.19 o 
  -2  10   1        5.91       13.40     11.20 o 
  -1  10   1      221.31      258.26     25.16 o 
   0  10   1      184.93      206.74     22.81 o 
   1  10   1      521.65      527.43     28.83 o 
   2  10   1      614.23      602.20     29.85 o 
   3  10   1     1871.21     1934.01    124.03 o 
   4  10   1       12.04       14.15      9.80 o 
   5  10   1      110.41      131.19     17.52 o 
   6  10   1      369.25      386.02     18.47 o 
   7  10   1       88.54       88.60     11.70 o 
   8  10   1      426.27      430.78     19.91 o 
   9  10   1        0.98        1.72     10.57 o 
  10  10   1       85.53       86.38     22.20 o 
  11  10   1        8.47       -4.34     14.53 o 
  12  10   1        1.90        1.69     16.69 o 
  -4  11   1       24.58       18.53     14.87 o 
  -3  11   1      820.03      807.35     46.68 o 
  -2  11   1        1.21       -0.74     10.82 o 
  -1  11   1      410.61      480.51     31.19 o 
   0  11   1      564.96      551.41     31.61 o 
   1  11   1      115.83      122.01     19.27 o 
   2  11   1      305.15      289.88     26.47 o 
   3  11   1       38.19       23.87     11.41 o 
   4  11   1      451.13      468.63     27.87 o 
   5  11   1        0.84       -8.07      8.07 o 
   6  11   1      202.31      211.95     22.14 o 
   7  11   1      236.98      278.48     24.79 o 
   8  11   1        0.20        5.77     10.46 o 
   9  11   1      274.35      283.56     26.49 o 
  10  11   1       42.49       46.59     18.90 o 
  11  11   1        1.42       -0.93     14.96 o 
  12  11   1       16.32       14.31     18.60 o 
  -3  12   1      521.21      538.76     37.94 o 
  -2  12   1      145.12      118.36     21.50 o 
  -1  12   1      342.31      285.42     29.36 o 
   0  12   1      242.56      228.17     26.31 o 
   1  12   1       31.08       18.44     12.89 o 
   2  12   1      629.87      613.54     34.20 o 
   3  12   1        4.79       19.27     12.09 o 
   4  12   1      214.48      238.17     25.07 o 
   5  12   1        0.09        5.23     10.94 o 
   6  12   1       76.28       79.11     16.19 o 
   7  12   1      111.57      108.67     18.34 o 
   8  12   1       60.43       61.20     19.34 o 
  -1  13   1        1.45       10.35     13.66 o 
   0  13   1      181.70      174.98     24.64 o 
   1  13   1       23.28       14.83     14.13 o 
   2  13   1      431.95      446.46     33.09 o 
   3  13   1      191.77      173.44     23.63 o 
   4  13   1      286.33      242.52     26.57 o 
   5  13   1      157.74      186.21     23.79 o 
   6  13   1        1.95        2.13     11.77 o 
   7  13   1      230.89      281.70     34.25 o 
   8  13   1        0.44        6.37     15.02 o 
   1  14   1       13.93       11.04     14.74 o 
   2  14   1       74.36       50.23     17.41 o 
   3  14   1      150.96      165.50     24.25 o 
   4  14   1       26.92       19.25     14.16 o 
   5  14   1      343.06      326.55     31.18 o 
   6  14   1      134.39       92.09     23.75 o 
   7  14   1        7.09       14.60     16.77 o 
   8  14   1       61.12       97.58     24.31 o 
   4  15   1      128.57      130.41     23.40 o 
   5  15   1      272.44      236.96     35.85 o 
   6  15   1       24.96       27.73     19.84 o 
   7  15   1      176.62      142.00     29.49 o 
  -6 -15   2        9.83       -1.34     14.14 o 
  -5 -15   2       39.49       46.23     18.04 o 
  -4 -15   2      132.07      157.85     25.57 o 
  -9 -14   2        3.78       14.59     16.90 o 
  -8 -14   2      148.30      143.45     23.40 o 
  -7 -14   2      179.68      159.84     29.51 o 
  -6 -14   2        3.24       -1.00     12.67 o 
  -5 -14   2      171.88      195.37     26.22 o 
  -4 -14   2       78.32       94.32     19.42 o 
  -3 -14   2        0.79       -5.39     11.54 o 
  -2 -14   2      198.96      219.71     28.21 o 
  -1 -14   2       13.78       24.67     15.15 o 
   0 -14   2      538.02      475.49     48.85 o 
 -10 -13   2        1.51        0.70     25.02 o 
  -9 -13   2        8.10       16.98     16.61 o 
  -8 -13   2      106.85      123.31     20.24 o 
  -7 -13   2       23.95       33.67     17.49 o 
  -6 -13   2      499.47      565.15     33.78 o 
  -5 -13   2       32.71       20.51     13.97 o 
  -4 -13   2      557.65      540.81     33.63 o 
  -3 -13   2       70.49       73.71     17.81 o 
  -2 -13   2      168.31      180.59     24.33 o 
  -1 -13   2      271.71      249.72     38.96 o 
   0 -13   2       72.21       52.41     17.22 o 
   1 -13   2      965.08      886.33     44.85 o 
   2 -13   2       64.44       61.71     21.85 o 
 -11 -12   2        0.09       -2.12     15.59 o 
 -10 -12   2       73.90       76.20     23.56 o 
  -9 -12   2       48.66       32.83     14.64 o 
  -8 -12   2      145.55      171.72     22.27 o 
  -7 -12   2       16.49       20.60     12.63 o 
  -6 -12   2       76.55       87.37     14.88 o 
  -5 -12   2      308.49      281.41     27.96 o 
  -4 -12   2       66.36       86.81     17.46 o 
  -3 -12   2      420.66      429.52     29.05 o 
  -2 -12   2      164.65      151.22     21.86 o 
  -1 -12   2      278.34      254.80     26.79 o 
   0 -12   2      196.90      181.82     24.13 o 
   1 -12   2      476.20      493.67     33.00 o 
   2 -12   2      244.53      222.48     27.55 o 
   3 -12   2      435.56      466.19     36.73 o 
 -12 -11   2       25.89       -0.47     21.74 o 
 -11 -11   2        0.19       -1.73     14.92 o 
 -10 -11   2        0.44       11.01     16.93 o 
  -9 -11   2      109.97      110.63     19.39 o 
  -8 -11   2      102.65      108.17     18.26 o 
  -7 -11   2      502.58      486.44     29.15 o 
  -6 -11   2      286.80      239.86     20.42 o 
  -5 -11   2       68.83       93.22     14.18 o 
  -4 -11   2      337.62      330.15     22.82 o 
  -3 -11   2     1561.63     1501.84     40.09 o 
  -2 -11   2       13.61        8.09      8.89 o 
  -1 -11   2     1768.51     1658.66     51.02 o 
   0 -11   2      215.71      234.21     25.10 o 
   1 -11   2        0.98        6.67     12.04 o 
   2 -11   2      557.67      526.68     32.85 o 
   3 -11   2       38.32       38.98     15.54 o 
   4 -11   2      679.23      667.22     39.10 o 
 -12 -10   2      122.17      124.49     23.18 o 
 -11 -10   2       47.21       39.10     16.06 o 
 -10 -10   2      106.91      109.96     17.23 o 
  -9 -10   2       32.79       35.86     11.80 o 
  -8 -10   2       52.02       56.84     14.44 o 
  -7 -10   2      236.59      261.60     20.78 o 
  -6 -10   2       25.52       18.45      9.47 o 
  -5 -10   2      421.73      425.84     21.82 o 
  -4 -10   2       28.62       19.33      9.40 o 
  -3 -10   2        8.63       11.26      8.55 o 
  -2 -10   2     1216.86     1222.84     35.47 o 
  -1 -10   2       94.03       90.60     13.56 o 
   0 -10   2     1193.57     1166.39     46.24 o 
   1 -10   2      173.60      151.58     17.44 o 
   2 -10   2      384.25      406.48     27.68 o 
   3 -10   2       12.34       10.01     11.75 o 
   4 -10   2      453.19      474.39     32.77 o 
   5 -10   2      318.81      311.19     39.28 o 
   6 -10   2      154.50      210.76     35.20 o 
 -12  -9   2       66.10       79.14     20.40 o 
 -11  -9   2      225.87      233.06     27.08 o 
 -10  -9   2       25.75       25.11     13.34 o 
  -9  -9   2      420.55      425.43     23.65 o 
  -8  -9   2       58.38       60.66     12.15 o 
  -7  -9   2      223.45      266.72     19.06 o 
  -6  -9   2      134.74      163.90     13.80 o 
  -5  -9   2       19.77       30.68      9.24 o 
  -4  -9   2      324.15      350.08     19.40 o 
  -3  -9   2      104.02      120.98     13.55 o 
  -2  -9   2      828.30      865.83     37.46 o 
  -1  -9   2     1098.20     1061.19     36.51 o 
   0  -9   2       19.80       11.76      8.74 o 
   1  -9   2      142.95      150.89     16.17 o 
   2  -9   2     1505.54     1415.46     38.31 o 
   3  -9   2      179.47      185.88     18.96 o 
   4  -9   2      385.30      355.30     24.82 o 
   5  -9   2      450.93      516.53     41.23 o 
   6  -9   2       10.75       16.71     16.86 o 
   7  -9   2      417.23      456.51     59.15 o 
 -13  -8   2       26.70       38.43     21.60 o 
 -12  -8   2        0.14        7.25     14.77 o 
 -11  -8   2      168.74      136.72     21.76 o 
 -10  -8   2       81.00       68.34     16.76 o 
  -9  -8   2       99.64       95.19     17.63 o 
  -8  -8   2       92.32      120.50     14.86 o 
  -7  -8   2       41.79       48.52     10.92 o 
  -6  -8   2      369.40      364.59     15.09 o 
  -5  -8   2        7.32       10.10      6.45 o 
  -4  -8   2      488.51      515.73     23.19 o 
  -3  -8   2      165.23      171.51     14.50 o 
  -2  -8   2     1573.77     1555.17     49.34 o 
  -1  -8   2      265.59      266.95     17.36 o 
   0  -8   2       46.33       67.25     10.90 o 
   1  -8   2       14.98       17.52      8.50 o 
   2  -8   2       76.72       75.51     12.27 o 
   3  -8   2     1238.62     1216.34     35.12 o 
   4  -8   2       15.48        8.04      8.96 o 
   5  -8   2       38.90       36.51     11.83 o 
   6  -8   2        0.77        0.00     11.90 o 
   7  -8   2      191.61      212.64     33.37 o 
 -13  -7   2        0.18        2.00     15.73 o 
 -12  -7   2       42.05       32.59     15.97 o 
 -11  -7   2      182.75      220.34     26.56 o 
 -10  -7   2      474.75      462.84     30.05 o 
  -9  -7   2       38.81       43.16     13.67 o 
  -8  -7   2      991.68     1009.60     30.61 o 
  -7  -7   2       24.81       27.14      9.33 o 
  -6  -7   2      585.39      561.46     18.41 o 
  -5  -7   2      280.38      332.67     14.63 o 
  -4  -7   2        7.18        3.91      5.13 o 
  -3  -7   2     1092.96     1062.47     24.33 o 
  -2  -7   2      973.56     1056.35     32.64 o 
  -1  -7   2      940.22      876.42     24.41 o 
   0  -7   2      798.93      985.27     26.67 o 
   1  -7   2      462.47      497.68     20.76 o 
   2  -7   2      125.27      139.98     14.23 o 
   3  -7   2     1221.07     1222.68     33.34 o 
   4  -7   2      261.64      275.88     20.98 o 
   5  -7   2     1052.51     1041.21     33.97 o 
   6  -7   2       14.69       14.30     13.07 o 
   7  -7   2      216.85      234.07     26.85 o 
   8  -7   2      303.53      328.91     32.58 o 
 -13  -6   2       94.67       89.35     22.21 o 
 -12  -6   2        9.86        2.52     14.26 o 
 -11  -6   2       17.66       25.52     15.01 o 
 -10  -6   2      293.25      334.68     29.10 o 
  -9  -6   2      262.60      255.87     24.35 o 
  -8  -6   2      771.51      747.64     24.17 o 
  -7  -6   2     1340.49     1220.12     33.14 o 
  -6  -6   2      505.53      473.32     16.48 o 
  -5  -6   2      638.47      554.68     16.49 o 
  -4  -6   2      988.21     1074.33     21.25 o 
  -3  -6   2     3429.33     3537.56     76.92 o 
  -2  -6   2      650.59      725.45     20.11 o 
  -1  -6   2      135.02       96.79      7.80 o 
   0  -6   2      975.84     1197.71     41.71 o 
   1  -6   2     1144.99     1164.09     27.35 o 
   2  -6   2      272.75      269.70     16.20 o 
   3  -6   2      294.54      257.13     17.39 o 
   4  -6   2      149.70      142.42     15.04 o 
   5  -6   2        1.27       -1.48      7.57 o 
   6  -6   2     1282.11     1290.16     55.39 o 
   7  -6   2        2.18       -5.20     11.65 o 
   8  -6   2      428.63      446.37     34.12 o 
   9  -6   2       99.47      103.50     22.05 o 
 -13  -5   2       13.14       27.52     17.01 o 
 -12  -5   2      166.29      175.53     25.86 o 
 -11  -5   2       15.29        5.71     12.68 o 
 -10  -5   2        0.96        3.41     12.01 o 
  -9  -5   2       44.40       26.45     12.76 o 
  -8  -5   2       17.97       24.01      9.65 o 
  -7  -5   2      815.68      825.33     25.64 o 
  -6  -5   2      312.86      332.29     13.59 o 
  -5  -5   2     1348.81     1252.72     22.38 o 
  -4  -5   2     1537.44     1786.77     23.24 o 
  -3  -5   2     3125.35     2941.81     63.03 o 
  -2  -5   2      238.15      224.77      9.40 o 
  -1  -5   2     4512.59     4527.91    135.60 o 
   0  -5   2      504.30      423.51     15.41 o 
   1  -5   2     6868.67     7771.15    134.87 o 
   2  -5   2     1934.21     1753.09     33.15 o 
   3  -5   2      152.50      182.07     11.10 o 
   4  -5   2     1217.99     1279.35     26.25 o 
   5  -5   2        3.13       -2.93      7.40 o 
   6  -5   2      526.84      543.02     29.51 o 
   7  -5   2       42.82       53.92     15.30 o 
   8  -5   2      192.47      208.40     25.06 o 
   9  -5   2      660.49      655.19     38.05 o 
  10  -5   2       14.95       24.14     19.69 o 
 -13  -4   2        0.20      -10.60     14.81 o 
 -12  -4   2       24.49       34.14     17.44 o 
 -11  -4   2      147.29      141.35     22.10 o 
 -10  -4   2      177.39      192.11     23.39 o 
  -9  -4   2      340.91      398.98     26.44 o 
  -8  -4   2     1366.18     1398.47     33.94 o 
  -7  -4   2      295.56      294.56     17.33 o 
  -6  -4   2       41.40       53.80      7.09 o 
  -5  -4   2     5393.07     5872.79     74.35 o 
  -4  -4   2     1612.00     1578.25     22.14 o 
  -3  -4   2       12.09        0.96      3.45 o 
  -2  -4   2     2913.83     2835.10     57.06 o 
  -1  -4   2     1533.18     1609.84     40.10 o 
   0  -4   2     6633.37     6347.82    234.42 o 
   1  -4   2     1347.81     1438.97     37.82 o 
   2  -4   2     3007.43     3024.87     54.11 o 
   3  -4   2        0.98       -1.86      4.18 o 
   4  -4   2     2226.61     2258.24     32.23 o 
   5  -4   2        0.53       -2.95      5.57 o 
   6  -4   2      271.88      321.03     20.42 o 
   7  -4   2      190.56      182.80     18.09 o 
   8  -4   2      229.79      269.30     26.36 o 
   9  -4   2      139.81      169.24     23.41 o 
  10  -4   2      106.44       98.77     25.93 o 
 -12  -3   2        3.26       -6.22     12.70 o 
 -11  -3   2       21.06       33.04     15.83 o 
 -10  -3   2       12.50       13.36     13.01 o 
  -9  -3   2      486.62      502.84     28.95 o 
  -8  -3   2      163.80      156.01     15.41 o 
  -7  -3   2      618.88      631.35     22.21 o 
  -6  -3   2     1101.28     1250.97     22.33 o 
  -5  -3   2     2305.27     2499.29     47.40 o 
  -4  -3   2     3329.84     3288.32     36.89 o 
  -3  -3   2     1415.57     1458.63     19.02 o 
  -2  -3   2     8676.69     8997.47    192.10 o 
  -1  -3   2     1826.22     1929.78     69.31 o 
   0  -3   2    31368.18    32513.74    829.86 o 
   1  -3   2     3895.22     4232.40     78.00 o 
   2  -3   2      709.86      613.80     18.32 o 
   3  -3   2     2403.12     2266.81     27.22 o 
   4  -3   2      764.07      738.16     17.82 o 
   5  -3   2     4550.40     4477.48     55.70 o 
   6  -3   2        0.07        3.38      5.89 o 
   7  -3   2     1879.29     1916.50     41.87 o 
   8  -3   2       12.53       30.62     11.69 o 
   9  -3   2      274.06      312.96     24.83 o 
  10  -3   2       49.15       47.17     21.40 o 
  11  -3   2       32.18       30.99     22.71 o 
 -12  -2   2       12.04       17.59     15.27 o 
 -11  -2   2       13.15       28.28     15.16 o 
 -10  -2   2      169.49      194.30     24.31 o 
  -9  -2   2      195.81      200.27     22.70 o 
  -8  -2   2       38.04       44.76     13.78 o 
  -7  -2   2      293.18      277.97     17.14 o 
  -6  -2   2      729.26      736.55     17.71 o 
  -5  -2   2       98.44      148.53     11.82 o 
  -4  -2   2     3184.26     3253.24     46.71 o 
  -3  -2   2        4.61        1.31      2.92 o 
  -2  -2   2      591.76      789.57     21.18 o 
  -1  -2   2     8370.10     9675.29    186.31 o 
   0  -2   2      803.66      577.00     16.29 o 
   1  -2   2    12263.98    12256.08    172.92 o 
   2  -2   2      180.21      135.78      7.20 o 
   3  -2   2     8342.67     8182.64    120.26 o 
   4  -2   2       30.49       23.75      5.19 o 
   5  -2   2     1282.11     1102.18     21.84 o 
   6  -2   2      846.98      833.01     21.02 o 
   7  -2   2       41.58       56.93     11.54 o 
   8  -2   2      166.36      140.68     16.51 o 
   9  -2   2      156.54      172.21     18.75 o 
  10  -2   2       41.36       48.58     16.06 o 
  11  -2   2       16.13        8.98     15.71 o 
 -12  -1   2        7.65        5.29     14.62 o 
 -11  -1   2      137.45      118.31     21.17 o 
 -10  -1   2      146.00      132.66     21.30 o 
  -9  -1   2      128.37      116.69     19.24 o 
  -8  -1   2      248.87      286.12     25.32 o 
  -7  -1   2      438.95      448.74     24.03 o 
  -6  -1   2     1144.88     1128.61     22.19 o 
  -5  -1   2     2704.65     3279.22     32.98 o 
  -4  -1   2     8069.57     8861.54    101.84 o 
  -3  -1   2      894.48      763.78     13.57 o 
  -2  -1   2     8764.83     9837.34     86.72 o 
  -1  -1   2     8692.02     9335.25     92.11 o 
   0  -1   2      357.47      488.41     10.06 o 
   1  -1   2     2045.19     1834.27     19.92 o 
   2  -1   2     2256.01     2535.20     37.48 o 
   3  -1   2     4606.12     4387.29     42.24 o 
   4  -1   2     2122.65     2251.96     34.33 o 
   5  -1   2     1081.93     1017.82     19.29 o 
   6  -1   2      808.30      731.61     18.35 o 
   7  -1   2       58.97       61.42     11.23 o 
   8  -1   2     1286.97     1250.18     34.21 o 
   9  -1   2      467.03      461.84     24.32 o 
  10  -1   2      132.21      147.30     22.03 o 
  11  -1   2       21.76        7.31     14.07 o 
  12  -1   2      240.58      230.84     29.63 o 
 -12   0   2       56.98       38.39     18.69 o 
 -11   0   2       41.01       21.64     15.40 o 
 -10   0   2      438.05      411.91     32.44 o 
  -9   0   2      199.00      189.19     23.39 o 
  -8   0   2      830.65      763.21     33.92 o 
  -7   0   2      318.06      278.04     18.24 o 
  -6   0   2      821.94      761.97     19.82 o 
  -5   0   2      455.18      394.26     13.59 o 
  -4   0   2      761.49     1022.69     19.78 o 
  -3   0   2     2826.87     2539.53     25.38 o 
  -2   0   2     1983.94     2223.75     21.04 o 
  -1   0   2     9405.11    10406.00     65.99 o 
   0   0   2      115.26      163.03      4.03 o 
   1   0   2      207.70      168.43      5.47 o 
   2   0   2     4473.90     4547.67     61.28 o 
   3   0   2     2783.48     2774.19     28.10 o 
   4   0   2     3403.59     3442.61     40.92 o 
   5   0   2      293.27      273.05     10.07 o 
   6   0   2     1468.80     1433.27     22.95 o 
   7   0   2      391.08      361.21     18.70 o 
   8   0   2      358.50      338.40     20.24 o 
   9   0   2      206.00      191.94     18.49 o 
  10   0   2      360.92      345.94     28.39 o 
  11   0   2      154.72      144.26     22.45 o 
  12   0   2        7.40        8.86     15.30 o 
 -11   1   2       28.15       11.85     15.76 o 
 -10   1   2      276.06      261.85     28.66 o 
  -9   1   2      184.12      201.17     24.08 o 
  -8   1   2       33.14       44.52     14.61 o 
  -7   1   2      341.46      390.55     19.93 o 
  -6   1   2      326.69      326.38     14.91 o 
  -5   1   2      511.54      470.44     15.39 o 
  -4   1   2       70.26       70.76      7.22 o 
  -3   1   2     6091.44     6073.45     87.08 o 
  -2   1   2       29.55       88.63      6.13 o 
  -1   1   2     2807.45     3634.06     64.34 o 
   0   1   2    19256.21    21104.55    174.62 o 
   1   1   2     7853.88     8357.33    146.56 o 
   2   1   2     5186.34     5132.50     89.82 o 
   3   1   2     2043.42     2138.90     38.81 o 
   4   1   2     5426.98     5260.86    132.39 o 
   5   1   2     3652.52     4173.17     30.95 o 
   6   1   2     3951.14     4044.99     52.62 o 
   7   1   2      266.35      268.54     16.63 o 
   8   1   2       11.79       14.80      9.02 o 
   9   1   2       68.82       83.10     13.53 o 
  10   1   2      142.47      129.28     19.84 o 
  11   1   2      215.33      191.33     24.23 o 
  12   1   2       32.79       33.80     16.14 o 
 -11   2   2       72.93       72.94     20.71 o 
 -10   2   2        1.01       -3.70     12.38 o 
  -9   2   2      694.29      733.17     37.10 o 
  -8   2   2        9.72        1.78     11.29 o 
  -7   2   2      619.17      617.61     25.01 o 
  -6   2   2       38.09       58.74      9.37 o 
  -5   2   2     1142.66     1084.80     23.49 o 
  -4   2   2     1683.33     1522.43     26.08 o 
  -3   2   2     5288.00     5433.81     64.03 o 
  -2   2   2        6.64       58.84      5.86 o 
  -1   2   2        8.52       11.85      3.80 o 
   1   2   2       19.38        6.25      3.03 o 
   2   2   2     1835.69     1834.78     23.08 o 
   3   2   2     6576.67     7594.37    152.30 o 
   4   2   2      255.83      188.92      7.52 o 
   5   2   2      165.13      131.10      7.39 o 
   6   2   2      116.35       92.51      7.35 o 
   7   2   2     1813.33     1903.30     46.60 o 
   8   2   2        0.74        4.72      7.48 o 
   9   2   2     1465.55     1467.14     36.78 o 
  10   2   2       64.19       64.79     16.36 o 
  11   2   2       38.51       43.13     15.69 o 
  12   2   2       17.76        8.40     13.96 o 
  13   2   2       10.76       15.68     19.49 o 
 -10   3   2        0.00       -2.55     13.56 o 
  -9   3   2      302.22      366.36     32.05 o 
  -8   3   2      272.19      259.42     26.37 o 
  -7   3   2      614.24      636.21     26.01 o 
  -6   3   2      688.04      711.31     22.72 o 
  -5   3   2      209.30      224.57     14.09 o 
  -4   3   2     3770.14     3842.48     41.39 o 
  -3   3   2       76.94      102.48      8.70 o 
  -2   3   2     8746.42     8962.81    200.13 o 
  -1   3   2      511.33      721.17     17.45 o 
   0   3   2      623.87      558.46     14.60 o 
   1   3   2     3011.13     2996.50     61.25 o 
   2   3   2      705.37      611.87     11.88 o 
   3   3   2     3381.16     3468.39     32.42 o 
   4   3   2    10021.24    10841.72    212.49 o 
   5   3   2      137.50       90.32      6.89 o 
   6   3   2     1899.04     1935.86     29.53 o 
   7   3   2     1304.02     1352.01     29.68 o 
   8   3   2      113.73      105.64     12.81 o 
   9   3   2     1136.59     1185.66     35.03 o 
  10   3   2      626.07      631.46     33.27 o 
  11   3   2      176.30      157.11     21.62 o 
  12   3   2       70.88       89.27     19.56 o 
  13   3   2       19.38       17.96     21.15 o 
 -10   4   2       27.45       29.83     22.57 o 
  -9   4   2      174.68      151.18     23.85 o 
  -8   4   2      292.15      313.20     28.93 o 
  -7   4   2       15.44       18.97     12.69 o 
  -6   4   2      616.76      673.48     23.12 o 
  -5   4   2      470.13      557.36     20.05 o 
  -4   4   2      120.52      108.79     10.79 o 
  -3   4   2     1426.97     1630.79     46.46 o 
  -2   4   2     4767.16     4468.04     99.79 o 
  -1   4   2     6146.26     6170.91    143.19 o 
   0   4   2     3914.26     4113.95     93.02 o 
   1   4   2     4242.02     4036.25     69.72 o 
   2   4   2      653.67      656.01     13.71 o 
   3   4   2       30.75       98.21      6.77 o 
   4   4   2     1668.23     1871.83     36.68 o 
   5   4   2     2896.22     3072.98     58.75 o 
   6   4   2       91.00       82.07      7.78 o 
   7   4   2      938.81      963.59     25.31 o 
   8   4   2        0.41        2.24      7.15 o 
   9   4   2      537.75      508.00     22.75 o 
  10   4   2      703.86      741.25     41.35 o 
  11   4   2       29.56       13.86     13.32 o 
  12   4   2       77.09       70.50     22.89 o 
  13   4   2       12.40       14.96     19.57 o 
  -9   5   2       61.40       39.28     27.59 o 
  -8   5   2      726.11      705.63     47.56 o 
  -7   5   2       45.90       56.37     16.60 o 
  -6   5   2      648.96      680.09     24.44 o 
  -5   5   2      624.30      632.83     22.41 o 
  -4   5   2     1462.43     1524.62     32.19 o 
  -3   5   2      162.26      145.76     11.75 o 
  -2   5   2      397.85      404.81     22.59 o 
  -1   5   2     1167.14     1062.31     33.12 o 
   0   5   2       12.49       40.26      5.62 o 
   1   5   2     8577.34     8981.92    230.84 o 
   2   5   2      695.90      602.62     13.64 o 
   3   5   2     1078.03      899.71     18.21 o 
   4   5   2       89.04       55.36      6.33 o 
   5   5   2        3.13       17.61      4.51 o 
   6   5   2      994.92      960.42     20.08 o 
   7   5   2      818.91      800.48     19.60 o 
   8   5   2      935.10      934.74     27.19 o 
   9   5   2      718.15      728.64     26.16 o 
  10   5   2        0.31        0.19     10.74 o 
  11   5   2      232.65      224.71     24.85 o 
  12   5   2      178.16      174.68     31.00 o 
  13   5   2       71.98       72.66     24.87 o 
  -9   6   2       33.28       42.09     31.80 o 
  -8   6   2      294.92      314.94     55.18 o 
  -7   6   2      382.49      345.10     54.94 o 
  -6   6   2      386.00      360.27     27.20 o 
  -5   6   2      956.65      926.29     27.26 o 
  -4   6   2       35.25       56.09     10.01 o 
  -3   6   2      588.39      582.93     19.79 o 
  -2   6   2      339.42      305.73     14.44 o 
  -1   6   2     1853.33     1983.61     45.45 o 
   0   6   2      261.83      387.49     13.49 o 
   1   6   2     1139.48     1006.48     32.46 o 
   2   6   2     5568.48     5572.08     79.89 o 
   3   6   2     1912.67     2071.28     26.73 o 
   4   6   2     1824.46     1813.88     25.84 o 
   5   6   2       37.18       42.64      6.69 o 
   6   6   2      565.95      513.65     24.45 o 
   7   6   2      194.26      214.76     13.22 o 
   8   6   2      709.52      734.37     41.51 o 
   9   6   2       66.35       50.36     11.13 o 
  10   6   2       58.00       57.34     14.67 o 
  11   6   2       86.45       98.45     23.06 o 
  12   6   2        0.02       -2.80     15.14 o 
  13   6   2        1.18        6.95     16.74 o 
  -8   7   2       70.91       68.51     34.60 o 
  -7   7   2      435.88      440.02     54.94 o 
  -6   7   2        7.82       11.36     11.86 o 
  -5   7   2      953.08      944.61     39.91 o 
  -4   7   2        8.32       -2.97      8.78 o 
  -3   7   2     1389.40     1452.42     55.88 o 
  -2   7   2      488.86      501.32     18.63 o 
  -1   7   2      566.97      599.76     19.93 o 
   0   7   2      565.14      579.24     20.79 o 
   1   7   2      486.70      441.13     14.86 o 
   2   7   2     1597.71     1529.54     33.69 o 
   3   7   2       10.02        8.67      4.95 o 
   4   7   2     1188.21     1211.53     22.99 o 
   5   7   2      383.33      435.54     15.15 o 
   6   7   2     1053.80     1048.30     23.19 o 
   7   7   2     1434.70     1511.06     28.87 o 
   8   7   2       94.50       84.24     12.66 o 
   9   7   2      346.91      370.22     20.69 o 
  10   7   2       22.85       22.28     12.12 o 
  11   7   2      321.52      282.19     34.27 o 
  12   7   2       84.95       75.27     22.56 o 
  13   7   2       15.41       12.47     18.29 o 
  -7   8   2       75.95       83.47     35.07 o 
  -6   8   2       56.83       52.29     16.22 o 
  -5   8   2      281.62      284.77     27.57 o 
  -4   8   2      670.91      666.95     33.86 o 
  -3   8   2      850.54      823.08     35.47 o 
  -2   8   2      500.45      507.44     27.87 o 
  -1   8   2       10.15        6.94      8.86 o 
   0   8   2     1196.39     1164.32     47.99 o 
   1   8   2       98.12      144.77     11.52 o 
   2   8   2     1296.56     1294.15     58.06 o 
   3   8   2       33.76       50.05      7.72 o 
   4   8   2       30.78       38.17      7.36 o 
   5   8   2      891.74      918.43     22.33 o 
   6   8   2      167.57      171.38     12.92 o 
   7   8   2      120.42      141.62     12.47 o 
   8   8   2        6.44       -1.09      8.09 o 
   9   8   2       33.14       44.16     11.32 o 
  10   8   2        4.66        8.57     14.16 o 
  11   8   2        9.19        7.96     16.24 o 
  12   8   2      113.04      135.60     35.77 o 
  13   8   2      111.03      112.96     28.22 o 
  -6   9   2        0.83       11.40     18.24 o 
  -5   9   2       63.27       56.26     15.96 o 
  -4   9   2      551.50      632.43     34.36 o 
  -3   9   2       13.32       10.29     10.67 o 
  -2   9   2      415.01      404.92     26.69 o 
  -1   9   2      389.21      375.97     24.82 o 
   0   9   2     1444.75     1399.47     63.24 o 
   1   9   2       87.40       99.21     16.00 o 
   2   9   2     1558.43     1571.87     58.96 o 
   3   9   2     1098.68     1041.81     36.58 o 
   4   9   2     1864.66     1803.12     31.53 o 
   5   9   2      589.74      598.59     19.54 o 
   6   9   2        6.35       12.42      7.12 o 
   7   9   2      376.57      451.93     18.56 o 
   8   9   2      134.86      124.51     12.93 o 
   9   9   2      623.32      636.91     30.96 o 
  10   9   2       37.02       45.97     18.21 o 
  11   9   2        0.23        4.03     15.50 o 
  12   9   2      113.22      121.47     37.29 o 
  13   9   2        2.62        7.04     18.69 o 
  -5  10   2       84.63       86.61     19.42 o 
  -4  10   2      482.76      493.13     32.82 o 
  -3  10   2       28.48       32.22     14.19 o 
  -2  10   2      203.71      249.27     25.87 o 
  -1  10   2      160.23      174.28     21.77 o 
   0  10   2       60.33       65.91     14.95 o 
   1  10   2     1201.51     1223.68     42.20 o 
   2  10   2        2.72        7.44      9.79 o 
   3  10   2      492.65      518.97     27.65 o 
   4  10   2      202.37      234.68     22.30 o 
   5  10   2      497.35      471.04     27.81 o 
   6  10   2       42.59       45.13     10.55 o 
   7  10   2      538.34      522.32     23.25 o 
   8  10   2      150.90      174.04     17.24 o 
   9  10   2       20.62       28.86     12.83 o 
  10  10   2       87.42       88.81     21.80 o 
  11  10   2        8.68        7.51     16.14 o 
  12  10   2        7.14        7.36     17.40 o 
  13  10   2        7.37       -6.08     23.85 o 
  -4  11   2      270.34      268.01     30.01 o 
  -3  11   2      235.87      255.54     28.83 o 
  -2  11   2      140.40      122.64     20.94 o 
  -1  11   2      455.36      434.67     31.29 o 
   0  11   2        2.13       -0.33      9.72 o 
   1  11   2      975.85      921.80     39.17 o 
   2  11   2      251.45      237.55     24.22 o 
   3  11   2      425.50      431.43     27.36 o 
   4  11   2      638.08      601.34     30.62 o 
   5  11   2      105.15      136.71     18.34 o 
   6  11   2      169.83      193.10     21.24 o 
   7  11   2       62.64       56.45     14.34 o 
   8  11   2      449.13      424.21     26.87 o 
   9  11   2        1.59       -0.58     15.87 o 
  10  11   2       66.49       70.14     32.73 o 
  11  11   2        0.40      -13.33     25.95 o 
  12  11   2       43.68       23.04     19.40 o 
  -3  12   2      249.37      274.49     31.95 o 
  -2  12   2       88.60       68.06     18.33 o 
  -1  12   2      394.68      405.55     32.88 o 
   0  12   2       24.45       18.17     13.22 o 
   1  12   2      141.61      160.78     22.20 o 
   2  12   2      325.91      337.30     29.92 o 
   3  12   2       84.25       64.43     15.78 o 
   4  12   2      375.96      372.07     32.75 o 
   5  12   2       34.71       32.81     13.13 o 
   6  12   2      319.14      309.11     27.26 o 
   7  12   2       84.87      108.68     22.74 o 
   8  12   2      154.53      174.03     27.08 o 
  -1  13   2      535.51      507.41     36.25 o 
   0  13   2      148.04      147.35     23.70 o 
   1  13   2      133.19      148.86     23.06 o 
   2  13   2      301.55      294.38     29.66 o 
   3  13   2       28.07       35.94     14.77 o 
   4  13   2      244.20      272.17     27.51 o 
   5  13   2      129.31      140.02     20.55 o 
   6  13   2      128.72      122.28     25.12 o 
   7  13   2      333.53      348.44     38.01 o 
   8  13   2        3.72        8.47     14.58 o 
   1  14   2        4.90        1.48     13.48 o 
   2  14   2      138.00      171.73     25.65 o 
   3  14   2        0.48        3.93     12.48 o 
   4  14   2       27.75       27.34     14.52 o 
   5  14   2       52.35       57.00     20.33 o 
   6  14   2       93.63       72.40     25.37 o 
   7  14   2        6.30        3.86     18.47 o 
   8  14   2      137.68      145.46     27.87 o 
   4  15   2        0.11       -2.64     17.19 o 
   5  15   2      197.48      187.66     45.36 o 
   6  15   2       30.68       24.58     18.50 o 
   7  15   2      109.74      102.75     26.37 o 
  -5 -15   3       15.96       24.39     16.60 o 
  -4 -15   3       53.45       24.04     18.67 o 
  -9 -14   3       66.01       46.06     29.93 o 
  -8 -14   3        9.73       18.26     16.93 o 
  -7 -14   3       81.84       87.09     24.14 o 
  -6 -14   3        0.94       -2.20     14.68 o 
  -5 -14   3       31.47       18.50     14.09 o 
  -4 -14   3       60.00       42.94     16.33 o 
  -3 -14   3        4.54        6.47     13.72 o 
  -2 -14   3      361.25      380.17     34.83 o 
  -1 -14   3        2.16        6.74     13.78 o 
 -10 -13   3        0.33       -2.53     18.33 o 
  -9 -13   3       25.75       25.64     14.41 o 
  -8 -13   3       50.14       30.50     14.78 o 
  -7 -13   3      107.31       91.26     23.76 o 
  -6 -13   3      110.09      107.80     24.79 o 
  -5 -13   3      273.60      230.23     26.43 o 
  -4 -13   3       88.22       81.29     18.24 o 
  -3 -13   3        1.75       -2.02     11.18 o 
  -2 -13   3       29.87       43.28     15.56 o 
  -1 -13   3      109.89      105.37     19.81 o 
   0 -13   3      104.66      120.92     21.97 o 
   1 -13   3       24.94       42.65     16.45 o 
   2 -13   3      376.95      417.72     45.63 o 
 -11 -12   3        2.04        1.11     14.56 o 
 -10 -12   3       84.77       74.64     23.56 o 
  -9 -12   3        1.57        2.56     10.79 o 
  -8 -12   3       64.84       75.15     17.52 o 
  -7 -12   3        7.84        7.06      9.64 o 
  -6 -12   3      162.47      223.52     21.09 o 
  -5 -12   3       28.52       12.67     10.11 o 
  -4 -12   3      540.78      542.16     27.18 o 
  -3 -12   3      112.75      134.98     20.35 o 
  -2 -12   3      231.59      246.94     26.28 o 
  -1 -12   3        0.42       -4.80      9.87 o 
   0 -12   3       17.84        7.10     12.14 o 
   1 -12   3      626.70      645.03     37.43 o 
   2 -12   3        6.12        8.20     13.26 o 
   3 -12   3      145.27      157.49     24.92 o 
 -11 -11   3       11.87        6.20     16.78 o 
 -10 -11   3       10.82       21.16     18.17 o 
  -9 -11   3        2.98       -3.04     11.42 o 
  -8 -11   3      230.25      213.50     23.95 o 
  -7 -11   3       19.66       29.79     12.81 o 
  -6 -11   3      224.52      239.35     20.37 o 
  -5 -11   3        7.37       11.07      9.12 o 
  -4 -11   3      324.84      354.49     22.21 o 
  -3 -11   3      917.25      946.61     32.74 o 
  -2 -11   3      407.75      391.60     23.20 o 
  -1 -11   3      279.28      313.22     23.62 o 
   0 -11   3       59.13       74.69     14.26 o 
   1 -11   3      912.25      828.84     39.06 o 
   2 -11   3      163.61      167.39     22.66 o 
   3 -11   3      322.09      380.79     33.54 o 
   4 -11   3       31.18       34.30     15.86 o 
 -12 -10   3       27.23       31.72     18.13 o 
 -11 -10   3       15.35       24.08     15.41 o 
 -10 -10   3       89.36      106.47     20.11 o 
  -9 -10   3        6.49        6.48     10.89 o 
  -8 -10   3       43.57       19.68     11.89 o 
  -7 -10   3      820.96      753.33     33.73 o 
  -6 -10   3      292.23      314.51     21.68 o 
  -5 -10   3      353.62      401.45     21.88 o 
  -4 -10   3      429.37      433.41     22.23 o 
  -3 -10   3      130.59      151.70     15.93 o 
  -2 -10   3        0.15        2.45      7.96 o 
  -1 -10   3     3065.25     3168.01     80.55 o 
   0 -10   3        0.91       -3.12      7.74 o 
   1 -10   3      532.65      476.58     24.69 o 
   2 -10   3      575.74      584.66     28.04 o 
   3 -10   3      165.15      161.05     18.98 o 
   4 -10   3      597.30      640.19     35.73 o 
   5 -10   3       19.31       32.64     19.11 o 
   6 -10   3      692.20      723.56     52.89 o 
 -12  -9   3        2.96       -0.14     14.42 o 
 -11  -9   3       80.08       76.12     18.81 o 
 -10  -9   3       69.01       78.37     15.68 o 
  -9  -9   3       31.68       53.29     12.81 o 
  -8  -9   3        4.48        4.91      9.33 o 
  -7  -9   3      158.02      200.42     17.92 o 
  -6  -9   3      323.43      280.76     19.53 o 
  -5  -9   3     1177.74     1244.63     56.08 o 
  -4  -9   3     1155.76     1142.61     31.58 o 
  -3  -9   3      592.03      652.54     24.55 o 
  -2  -9   3        6.07        5.50      7.74 o 
  -1  -9   3      374.77      365.94     20.39 o 
   0  -9   3     2889.19     2926.55     71.74 o 
   1  -9   3      245.82      250.02     20.73 o 
   2  -9   3     1949.46     1808.84     54.16 o 
   3  -9   3      358.91      382.46     25.33 o 
   4  -9   3      472.51      479.02     26.37 o 
   5  -9   3      235.84      254.39     27.80 o 
   6  -9   3      172.25      165.13     31.00 o 
   7  -9   3      138.17      136.03     29.67 o 
 -12  -8   3      117.23      110.19     21.69 o 
 -11  -8   3        0.11        5.70     13.11 o 
 -10  -8   3       95.16       59.40     16.59 o 
  -9  -8   3      323.05      325.98     22.85 o 
  -8  -8   3      425.23      399.64     22.06 o 
  -7  -8   3       54.05       62.21     10.48 o 
  -6  -8   3      417.53      496.69     23.16 o 
  -5  -8   3       17.50       18.59      6.99 o 
  -4  -8   3     2716.55     2776.02    109.99 o 
  -3  -8   3       68.73       76.95     11.03 o 
  -2  -8   3      735.81      806.21     30.62 o 
  -1  -8   3      326.87      357.74     18.74 o 
   0  -8   3      784.17      866.63     38.07 o 
   1  -8   3     1148.06     1214.14     37.80 o 
   2  -8   3      689.24      697.29     26.93 o 
   3  -8   3      423.02      446.92     23.16 o 
   4  -8   3      674.83      682.21     28.69 o 
   5  -8   3      565.41      519.51     32.02 o 
   6  -8   3        1.54       -1.40     12.04 o 
   7  -8   3      357.79      377.74     34.51 o 
 -12  -7   3        4.36        6.02     14.07 o 
 -11  -7   3      218.86      209.42     25.93 o 
 -10  -7   3      131.24      126.08     20.61 o 
  -9  -7   3     1339.66     1249.36     37.83 o 
  -8  -7   3      277.90      275.80     20.69 o 
  -7  -7   3      679.63      649.46     24.98 o 
  -6  -7   3     1164.21     1177.95     34.95 o 
  -5  -7   3       38.05       47.64      8.01 o 
  -4  -7   3      771.24      741.00     22.19 o 
  -3  -7   3       44.33       68.64      7.82 o 
  -2  -7   3     1973.24     2026.78     63.92 o 
  -1  -7   3     1795.92     1757.89     57.98 o 
   0  -7   3      229.58      257.93     16.51 o 
   1  -7   3       53.99       49.53      9.91 o 
   2  -7   3       64.82       79.09     11.85 o 
   3  -7   3     1697.97     1757.73     39.67 o 
   4  -7   3      259.12      220.60     19.18 o 
   5  -7   3      617.83      604.47     26.95 o 
   6  -7   3       45.42       41.04     14.42 o 
   7  -7   3      420.88      444.44     32.71 o 
   8  -7   3      103.58      127.54     22.79 o 
 -12  -6   3        1.95        8.85     15.02 o 
 -11  -6   3       90.04       80.40     18.77 o 
 -10  -6   3      399.63      387.79     30.02 o 
  -9  -6   3      280.70      253.31     24.65 o 
  -8  -6   3       14.20        9.24      9.07 o 
  -7  -6   3       43.60       56.57     10.71 o 
  -6  -6   3     1160.35     1132.12     23.92 o 
  -5  -6   3      330.92      343.23     14.10 o 
  -4  -6   3     1130.82     1001.94     28.23 o 
  -3  -6   3     1848.73     1768.50     77.55 o 
  -2  -6   3     1476.56     1457.45     30.69 o 
  -1  -6   3     5196.55     5013.52    148.28 o 
   0  -6   3     1278.08     1514.96     35.74 o 
   1  -6   3     1644.61     1670.29     46.23 o 
   2  -6   3        5.96        8.83      6.43 o 
   3  -6   3     1617.31     1536.36     34.84 o 
   4  -6   3      640.30      646.77     24.97 o 
   5  -6   3      158.22      152.41     16.14 o 
   6  -6   3      921.63      972.35     39.43 o 
   7  -6   3       38.54       40.30     15.13 o 
   8  -6   3      163.25      169.15     23.70 o 
   9  -6   3        2.49        4.31     14.37 o 
 -12  -5   3       48.79       66.57     18.41 o 
 -11  -5   3       55.19       78.98     18.98 o 
 -10  -5   3      188.42      172.31     22.80 o 
  -9  -5   3      377.83      396.00     28.00 o 
  -8  -5   3     1941.40     2014.23     41.80 o 
  -7  -5   3       44.81       42.50     10.09 o 
  -6  -5   3     1179.73     1162.96     28.74 o 
  -5  -5   3       13.07        4.51      4.28 o 
  -4  -5   3      179.75      106.37      8.52 o 
  -3  -5   3     4793.92     4912.60    104.72 o 
  -2  -5   3      557.65      481.92     25.46 o 
  -1  -5   3      849.48      609.33     17.86 o 
   0  -5   3     1495.35     1353.36     26.14 o 
   1  -5   3        1.28        7.83      5.25 o 
   2  -5   3      140.65      140.76      8.90 o 
   3  -5   3      130.54      126.60     10.01 o 
   4  -5   3      498.29      490.96     20.76 o 
   5  -5   3      323.07      345.21     20.12 o 
   6  -5   3      168.02      167.60     20.64 o 
   7  -5   3       13.52        8.49     11.84 o 
   8  -5   3      524.48      571.87     33.69 o 
   9  -5   3        0.71        2.03     12.00 o 
  10  -5   3      190.78      212.72     35.36 o 
 -12  -4   3       25.41       17.71     16.22 o 
 -11  -4   3        0.09        9.33     13.60 o 
 -10  -4   3      193.83      204.21     24.51 o 
  -9  -4   3       31.57       27.35     12.81 o 
  -8  -4   3      158.84      134.40     15.29 o 
  -7  -4   3     2300.45     2456.19     38.66 o 
  -6  -4   3      493.91      468.18     18.99 o 
  -5  -4   3     1222.12     1177.21     20.42 o 
  -4  -4   3     1926.58     2332.07     81.86 o 
  -3  -4   3     1862.03     1705.23     81.36 o 
  -2  -4   3       12.88       15.69      4.16 o 
  -1  -4   3     4991.70     4519.58     87.55 o 
   0  -4   3     2177.94     1635.56     40.15 o 
   1  -4   3      893.28      871.71     25.41 o 
   2  -4   3     3298.61     3048.59     46.52 o 
   3  -4   3       26.56       34.69      6.03 o 
   4  -4   3      444.65      377.80     14.60 o 
   5  -4   3        1.71        4.75      5.91 o 
   6  -4   3      708.66      719.08     26.27 o 
   7  -4   3        2.09       -1.97     10.27 o 
   8  -4   3      478.07      493.52     30.48 o 
   9  -4   3      269.19      278.73     28.46 o 
  10  -4   3        0.09       -3.08     16.60 o 
 -12  -3   3       45.23       59.66     20.16 o 
 -11  -3   3      267.54      219.12     27.03 o 
 -10  -3   3       70.05       94.68     18.81 o 
  -9  -3   3      102.49       99.64     17.39 o 
  -8  -3   3       51.72       53.31     11.08 o 
  -7  -3   3      268.41      288.77     18.03 o 
  -6  -3   3      245.29      242.78     13.42 o 
  -5  -3   3     1026.07     1176.23     19.02 o 
  -4  -3   3        1.51        2.06      3.39 o 
  -3  -3   3     3103.56     3264.48     94.10 o 
  -2  -3   3     1067.04     1186.29     22.20 o 
  -1  -3   3     9054.67     9013.82    274.02 o 
   0  -3   3     5733.29     5179.90    178.64 o 
   1  -3   3     4230.93     4498.64    114.23 o 
   2  -3   3     7156.06     6600.52    102.35 o 
   3  -3   3       30.21       32.85      5.41 o 
   4  -3   3     1824.80     1696.64     25.94 o 
   5  -3   3      720.29      629.17     18.32 o 
   6  -3   3      301.72      336.52     19.01 o 
   7  -3   3      403.54      379.87     21.77 o 
   8  -3   3      238.26      269.44     21.75 o 
   9  -3   3      397.25      416.33     25.66 o 
  10  -3   3        0.21       -4.47     15.81 o 
  11  -3   3       62.63       77.45     25.86 o 
 -12  -2   3       39.39       17.47     16.56 o 
 -11  -2   3        1.92        5.90     14.14 o 
 -10  -2   3       14.24        8.46     13.48 o 
  -9  -2   3      420.65      445.55     28.73 o 
  -8  -2   3       36.81       36.90     10.23 o 
  -7  -2   3      608.71      627.49     23.44 o 
  -6  -2   3      870.82      806.01     23.98 o 
  -5  -2   3     1016.37     1088.63     18.36 o 
  -4  -2   3     2465.08     2426.33     33.05 o 
  -3  -2   3      418.45      503.25     14.61 o 
  -2  -2   3      102.37       91.98      5.65 o 
  -1  -2   3       91.05       93.86      5.76 o 
   0  -2   3     3172.84     3030.18     66.28 o 
   1  -2   3      821.61      783.80     13.31 o 
   2  -2   3     4945.73     4687.63     35.71 o 
   3  -2   3      970.13      818.80     15.45 o 
   4  -2   3      167.94      120.32      8.46 o 
   5  -2   3     3393.78     3277.48     39.21 o 
   6  -2   3       56.18       59.57     10.59 o 
   7  -2   3      640.07      614.98     24.43 o 
   8  -2   3       70.66       53.03     12.26 o 
   9  -2   3      901.78      878.95     37.14 o 
  10  -2   3       85.44       79.60     18.34 o 
  11  -2   3       37.77       53.66     18.40 o 
 -12  -1   3       16.14        1.39     14.67 o 
 -11  -1   3      164.32      189.33     25.73 o 
 -10  -1   3       18.32       23.43     14.80 o 
  -9  -1   3      132.76      133.89     20.48 o 
  -8  -1   3       55.06       46.23     14.18 o 
  -7  -1   3      148.59      134.01     14.35 o 
  -6  -1   3     1710.10     1631.88     26.32 o 
  -5  -1   3      106.79      101.14      8.11 o 
  -4  -1   3     3193.93     3069.59     27.07 o 
  -3  -1   3     1147.43     1050.25     20.16 o 
  -2  -1   3     1402.58     1607.37     25.95 o 
  -1  -1   3     3228.29     3631.37     74.31 o 
   0  -1   3    44891.60    49380.79    701.28 o 
   1  -1   3      235.35      342.11      9.52 o 
   2  -1   3     7532.50     7806.69     49.35 o 
   3  -1   3     2579.03     2400.56     26.34 o 
   4  -1   3      580.80      549.83     12.78 o 
   5  -1   3     3004.01     2844.58     38.27 o 
   6  -1   3        7.84       16.98      7.56 o 
   7  -1   3      681.77      734.70     25.02 o 
   8  -1   3      176.67      175.72     17.10 o 
   9  -1   3       94.55      104.18     15.06 o 
  10  -1   3      465.30      406.22     30.14 o 
  11  -1   3        8.16        1.21     13.61 o 
  12  -1   3       58.97       51.14     19.73 o 
 -11   0   3      207.25      187.19     26.35 o 
 -10   0   3      348.53      343.49     31.65 o 
  -9   0   3      415.49      409.76     31.14 o 
  -8   0   3      170.10      205.36     22.27 o 
  -7   0   3        5.59        0.39      7.58 o 
  -6   0   3     1441.63     1456.84     26.45 o 
  -5   0   3       27.22       29.49      5.91 o 
  -4   0   3     2401.87     2217.11     26.12 o 
  -3   0   3      460.06      330.76     10.01 o 
  -2   0   3      208.41      249.98      7.77 o 
  -1   0   3    12664.00    13860.34    112.58 o 
   0   0   3     1427.61     1575.58     13.53 o 
   1   0   3    15863.14    16620.72    306.42 o 
   2   0   3      604.36      670.74     17.37 o 
   3   0   3     5738.64     5708.28     75.73 o 
   4   0   3        8.15        4.02      4.46 o 
   5   0   3     2257.01     2153.75     22.42 o 
   6   0   3     1986.67     2022.05     34.93 o 
   7   0   3      196.65      225.89     16.85 o 
   8   0   3     1049.50     1022.37     39.56 o 
   9   0   3        2.02        7.91      9.32 o 
  10   0   3      312.32      338.53     29.31 o 
  11   0   3       36.51       30.88     15.43 o 
  12   0   3      173.79      183.03     26.42 o 
 -11   1   3        1.73        1.58     14.03 o 
 -10   1   3      393.42      371.24     33.47 o 
  -9   1   3       64.91       66.13     17.00 o 
  -8   1   3      520.83      486.23     29.69 o 
  -7   1   3      137.07      135.77     15.05 o 
  -6   1   3     1316.01     1351.21     33.04 o 
  -5   1   3     1026.08     1018.82     21.84 o 
  -4   1   3     3298.89     3443.45     46.02 o 
  -3   1   3     1157.88      932.24     17.07 o 
  -2   1   3      831.09      999.91     15.60 o 
  -1   1   3      609.60      461.11      9.88 o 
   0   1   3     4402.09     4524.67     54.73 o 
   1   1   3     3481.60     3718.83    106.06 o 
   2   1   3     1966.32     1747.73     32.30 o 
   3   1   3        6.81       23.74      4.61 o 
   4   1   3     4732.96     4953.53     70.33 o 
   5   1   3      644.76      663.91     18.38 o 
   6   1   3     2809.68     2814.85     43.97 o 
   7   1   3      146.32      143.19     13.59 o 
   8   1   3      157.58      176.60     16.17 o 
   9   1   3       14.01        8.56      9.51 o 
  10   1   3      125.65      121.07     19.66 o 
  11   1   3      153.42      158.61     22.71 o 
  12   1   3       42.46       63.23     18.48 o 
 -11   2   3       27.67       14.36     16.78 o 
 -10   2   3      138.30      164.09     24.85 o 
  -9   2   3      304.64      330.91     30.41 o 
  -8   2   3       73.43       54.96     16.00 o 
  -7   2   3      375.86      412.96     23.02 o 
  -6   2   3      127.82      121.99     11.90 o 
  -5   2   3     1531.28     1516.01     27.85 o 
  -4   2   3      909.32      955.39     20.64 o 
  -3   2   3     5206.83     5135.03     69.81 o 
  -2   2   3      112.53      202.49      9.19 o 
  -1   2   3      460.62      686.64     12.65 o 
   0   2   3     1004.88      804.73     19.67 o 
   1   2   3    10575.13    10846.75    247.21 o 
   2   2   3     2603.66     2495.53     37.62 o 
   3   2   3     3669.71     4001.25     39.35 o 
   4   2   3      696.23      590.22     10.52 o 
   5   2   3     1959.35     2179.70     49.78 o 
   6   2   3     2451.92     2429.17     35.97 o 
   7   2   3      514.63      485.94     19.61 o 
   8   2   3      435.52      465.20     20.82 o 
   9   2   3      290.42      356.26     21.10 o 
  10   2   3      176.87      160.31     21.23 o 
  11   2   3      574.42      590.09     41.98 o 
  12   2   3        9.23        4.21     17.13 o 
  13   2   3       45.08       28.49     22.57 o 
 -10   3   3       31.69       49.30     18.26 o 
  -9   3   3      275.64      321.88     30.64 o 
  -8   3   3       92.09       88.09     17.96 o 
  -7   3   3      447.72      484.03     23.51 o 
  -6   3   3       48.23       52.12      9.83 o 
  -5   3   3     1724.52     1841.30     32.36 o 
  -4   3   3     1111.32     1110.55     23.60 o 
  -3   3   3     4690.28     4863.81     71.05 o 
  -2   3   3      626.80      574.32     20.89 o 
  -1   3   3     3124.22     3428.53     68.71 o 
   0   3   3      587.94      382.52     15.08 o 
   1   3   3     1604.84     1726.29     29.77 o 
   2   3   3     3817.04     3771.99     33.24 o 
   3   3   3      103.40      130.52      6.53 o 
   4   3   3      516.39      413.38     10.52 o 
   5   3   3      352.16      299.81     12.87 o 
   6   3   3      592.69      645.18     18.62 o 
   7   3   3     1173.47     1203.38     31.80 o 
   8   3   3      423.19      462.62     22.95 o 
   9   3   3      135.00      142.78     15.76 o 
  10   3   3       55.49       36.03     13.67 o 
  11   3   3      136.03      136.63     21.36 o 
  12   3   3        4.21       13.32     17.38 o 
  13   3   3      137.45      125.04     30.24 o 
 -10   4   3       77.96       80.41     26.36 o 
  -9   4   3      120.12      111.06     21.43 o 
  -8   4   3       56.77       51.68     17.04 o 
  -7   4   3       77.50       89.78     14.49 o 
  -6   4   3       56.59       71.99     11.25 o 
  -5   4   3      148.63      176.30     22.89 o 
  -4   4   3     1704.06     1713.84     30.51 o 
  -3   4   3      733.78      917.95     21.37 o 
  -2   4   3    10072.46    10405.83    230.96 o 
  -1   4   3      197.04      275.02     10.89 o 
   0   4   3     5208.78     4818.18    108.08 o 
   1   4   3     2742.24     2727.13     66.85 o 
   2   4   3     1920.11     1784.62     19.36 o 
   3   4   3     1155.54     1050.87     20.11 o 
   4   4   3      433.27      417.82     14.78 o 
   5   4   3     2319.57     2151.52     49.21 o 
   6   4   3      142.22      125.66      8.71 o 
   7   4   3      175.11      179.24     14.10 o 
   8   4   3      852.39      831.47     26.04 o 
   9   4   3      608.69      635.61     34.75 o 
  10   4   3      275.50      305.60     26.61 o 
  11   4   3      180.90      168.05     27.94 o 
  12   4   3       67.75       61.91     21.64 o 
  13   4   3        1.78       11.29     18.09 o 
  -9   5   3      475.20      504.79     62.19 o 
  -8   5   3       39.58       39.23     20.40 o 
  -7   5   3      139.86      144.52     33.32 o 
  -6   5   3      131.34      143.80     14.87 o 
  -5   5   3       99.49      110.67     12.53 o 
  -4   5   3      845.63      867.75     24.29 o 
  -3   5   3      362.31      343.39     15.36 o 
  -2   5   3      345.10      308.79     13.67 o 
  -1   5   3     2213.72     2309.63     52.17 o 
   0   5   3     2312.29     2500.25     64.28 o 
   1   5   3     1647.59     1551.92     25.48 o 
   2   5   3      690.61      674.21     13.80 o 
   3   5   3     1450.90     1390.66     20.05 o 
   4   5   3      191.63      232.62      9.92 o 
   5   5   3     2213.47     1976.29     27.21 o 
   6   5   3      232.28      224.57     11.29 o 
   7   5   3     1428.63     1421.93     37.76 o 
   8   5   3      112.42      151.02     14.98 o 
   9   5   3       65.63       69.56     11.85 o 
  10   5   3      117.07      116.43     18.31 o 
  11   5   3       29.58       34.06     17.77 o 
  12   5   3      293.44      275.25     44.77 o 
  13   5   3       34.29       40.95     21.74 o 
  -8   6   3      639.65      632.92     67.34 o 
  -7   6   3       83.75       65.00     30.39 o 
  -6   6   3     1503.06     1403.50     51.43 o 
  -5   6   3       83.26       75.83     13.28 o 
  -4   6   3      197.69      218.07     16.04 o 
  -3   6   3      192.86      203.62     14.58 o 
  -2   6   3      332.33      347.18     15.48 o 
  -1   6   3     2649.65     2552.32     74.34 o 
   0   6   3      401.98      403.79     13.55 o 
   1   6   3     2066.53     1981.06     49.12 o 
   2   6   3     1938.88     2021.94     25.46 o 
   3   6   3     2310.74     2182.47     34.94 o 
   4   6   3     1513.37     1720.35     25.03 o 
   5   6   3      783.66      805.93     18.55 o 
   6   6   3     1830.57     1899.45     44.49 o 
   7   6   3      373.16      328.89     14.48 o 
   8   6   3     2182.84     2153.18     67.02 o 
   9   6   3        9.82        8.94      8.91 o 
  10   6   3        3.04       21.12     14.78 o 
  11   6   3       12.31       15.94     16.06 o 
  12   6   3        0.39        6.12     15.51 o 
  13   6   3       55.37       59.74     23.97 o 
  -8   7   3      311.03      281.97     54.94 o 
  -7   7   3      263.90      234.74     47.70 o 
  -6   7   3      912.27      882.58     39.30 o 
  -5   7   3     1183.07     1095.42     60.02 o 
  -4   7   3      711.49      686.02     32.77 o 
  -3   7   3      345.05      376.95     20.92 o 
  -2   7   3       98.02       78.86     12.18 o 
  -1   7   3     3345.23     3387.83     99.18 o 
   0   7   3      178.73      163.76     11.48 o 
   1   7   3      220.06      190.98     11.45 o 
   2   7   3     2147.37     2187.03     46.36 o 
   3   7   3       83.80       73.17      7.88 o 
   4   7   3      548.56      580.67     16.33 o 
   5   7   3      546.61      549.06     16.64 o 
   6   7   3        8.69        5.03      5.14 o 
   7   7   3      305.82      384.89     16.20 o 
   8   7   3     1134.61     1098.05     36.99 o 
   9   7   3       93.71      102.07     16.26 o 
  10   7   3      305.66      290.56     32.49 o 
  11   7   3       78.27       91.12     22.31 o 
  12   7   3       40.20       17.05     17.76 o 
  13   7   3       32.30       19.99     19.53 o 
  -7   8   3      378.70      441.19     67.57 o 
  -6   8   3        0.75       -9.35     11.10 o 
  -5   8   3      654.42      630.62     34.53 o 
  -4   8   3       15.89       12.70     10.77 o 
  -3   8   3     1254.05     1237.73     43.16 o 
  -2   8   3      139.45      135.79     18.52 o 
  -1   8   3      992.05      986.37     38.89 o 
   0   8   3      672.47      635.98     23.54 o 
   1   8   3      409.19      442.94     19.94 o 
   2   8   3      125.21      103.13     16.97 o 
   3   8   3     1057.95     1087.01     27.54 o 
   4   8   3      860.24      941.34     21.85 o 
   5   8   3      224.96      213.82     13.22 o 
   6   8   3      918.67     1038.43     24.17 o 
   7   8   3      343.48      355.11     16.36 o 
   8   8   3       96.83       75.68     12.51 o 
   9   8   3      156.56      167.98     20.04 o 
  10   8   3        0.06        0.25     13.14 o 
  11   8   3      475.14      420.79     38.42 o 
  12   8   3       22.00       10.80     16.54 o 
  13   8   3        0.38       13.87     18.30 o 
  -6   9   3      109.31      120.41     39.28 o 
  -5   9   3      132.29      169.97     23.86 o 
  -4   9   3      126.60      138.81     23.94 o 
  -3   9   3      467.75      436.51     31.08 o 
  -2   9   3      754.45      786.11     35.88 o 
  -1   9   3      178.11      159.33     19.61 o 
   0   9   3     1063.87     1089.93     38.76 o 
   1   9   3      456.88      424.77     25.05 o 
   2   9   3     1477.32     1433.38     63.17 o 
   3   9   3        8.31        3.74      7.62 o 
   4   9   3      168.80      167.67     15.30 o 
   5   9   3      200.44      213.38     16.88 o 
   6   9   3      288.98      261.66     17.42 o 
   7   9   3       19.54       21.87      8.09 o 
   8   9   3       30.40       25.21     11.89 o 
   9   9   3        2.64       -0.08     10.44 o 
  10   9   3        5.14        7.12     15.47 o 
  11   9   3      167.57      175.88     29.15 o 
  12   9   3       49.46       34.92     19.99 o 
  13   9   3        1.54      -11.22     17.01 o 
  -5  10   3       48.44       65.89     18.54 o 
  -4  10   3      292.83      303.68     30.89 o 
  -3  10   3        0.34        1.70     11.83 o 
  -2  10   3      486.89      505.35     31.38 o 
  -1  10   3      744.23      684.65     34.44 o 
   0  10   3     1052.98     1034.87     41.62 o 
   1  10   3       13.79       23.88     11.44 o 
   2  10   3      845.71      793.91     70.79 o 
   3  10   3       68.80       62.07     14.02 o 
   4  10   3       21.19        9.78      9.68 o 
   5  10   3     1663.15     1646.96     37.84 o 
   6  10   3       59.52       63.76     11.73 o 
   7  10   3        1.35        3.99      9.57 o 
   8  10   3       31.92       24.06     15.02 o 
   9  10   3      303.39      305.28     33.52 o 
  10  10   3        1.39        4.57     14.88 o 
  11  10   3        2.59        2.01     18.12 o 
  12  10   3       90.84      104.08     26.23 o 
  13  10   3       10.95        7.78     18.98 o 
  -4  11   3      452.16      478.25     37.63 o 
  -3  11   3        0.39       -0.25     11.57 o 
  -2  11   3       32.40       46.33     15.51 o 
  -1  11   3      222.96      234.58     25.91 o 
   0  11   3       16.08        5.89     11.08 o 
   1  11   3      495.73      480.31     36.80 o 
   2  11   3      240.00      240.44     24.59 o 
   3  11   3      383.39      367.75     27.36 o 
   4  11   3      270.29      275.45     24.63 o 
   5  11   3      426.88      449.03     28.08 o 
   6  11   3       57.75       72.49     12.95 o 
   7  11   3      178.11      204.06     22.04 o 
   8  11   3       88.33       76.13     16.09 o 
   9  11   3      109.34       96.17     21.79 o 
  10  11   3       92.18      105.45     36.94 o 
  11  11   3        4.10        5.61     27.12 o 
  12  11   3       24.90       11.92     31.10 o 
  -2  12   3      110.91       86.52     20.23 o 
  -1  12   3       24.52       57.43     16.92 o 
   0  12   3        1.86       -9.09     11.08 o 
   1  12   3      511.35      532.27     32.60 o 
   2  12   3       26.96       31.54     13.49 o 
   3  12   3      763.54      736.86     60.93 o 
   4  12   3      207.24      229.43     24.45 o 
   5  12   3      263.07      255.61     25.04 o 
   6  12   3      112.76      113.93     23.21 o 
   7  12   3      232.96      199.83     28.66 o 
   8  12   3       41.93       47.98     17.37 o 
   9  12   3        2.70        1.40     21.74 o 
  10  12   3      201.58      177.69     40.68 o 
  11  12   3       11.79       29.55     20.28 o 
  -1  13   3      286.15      338.61     34.25 o 
   0  13   3        3.80       -0.17     12.59 o 
   1  13   3      153.91      144.97     23.58 o 
   2  13   3      160.41      151.71     22.82 o 
   3  13   3      232.06      209.57     25.29 o 
   4  13   3      461.09      474.47     32.05 o 
   5  13   3        2.33        3.26     13.84 o 
   6  13   3      306.89      323.99     36.76 o 
   7  13   3       17.76       -1.46     14.80 o 
   8  13   3      447.90      401.31     37.61 o 
   9  13   3      107.26      135.14     38.34 o 
   1  14   3        0.90        0.64     13.28 o 
   2  14   3      205.70      203.52     26.80 o 
   3  14   3       14.76        8.54     12.34 o 
   4  14   3      229.40      240.71     34.38 o 
   5  14   3        4.15       -6.34     14.70 o 
   6  14   3       35.39       42.85     19.36 o 
   7  14   3      185.21      192.69     31.49 o 
   8  14   3      258.07      277.04     36.12 o 
   9  14   3      101.50       73.65     34.84 o 
   5  15   3       37.09       60.69     22.19 o 
   6  15   3        8.53        4.48     16.43 o 
   7  15   3       81.40       64.53     31.33 o 
  -8 -14   4      109.47      107.15     26.50 o 
  -7 -14   4        0.95        3.27     15.11 o 
  -6 -14   4        7.39        8.86     17.77 o 
  -5 -14   4       42.50       51.14     16.44 o 
  -4 -14   4       60.08       40.86     16.17 o 
  -3 -14   4      147.35      143.05     23.41 o 
  -2 -14   4       53.98       66.21     18.70 o 
  -1 -14   4       52.69       52.04     18.26 o 
  -9 -13   4       47.11       48.55     17.02 o 
  -8 -13   4        0.43       -1.33     13.21 o 
  -7 -13   4      241.14      226.29     26.55 o 
  -6 -13   4       23.99       22.38     14.12 o 
  -5 -13   4       71.89       80.37     18.12 o 
  -4 -13   4       26.23       36.83     14.53 o 
  -3 -13   4       76.08       79.35     18.53 o 
  -2 -13   4      200.97      169.94     23.75 o 
  -1 -13   4       58.91       47.66     16.15 o 
   0 -13   4      468.58      518.68     36.55 o 
   1 -13   4       42.45       30.73     15.37 o 
 -10 -12   4        2.05      -14.18     16.84 o 
  -9 -12   4       33.44       53.11     16.80 o 
  -8 -12   4       40.88       33.51     14.62 o 
  -7 -12   4      136.63      156.81     22.24 o 
  -6 -12   4      243.83      298.97     28.24 o 
  -5 -12   4       17.73       28.87     11.41 o 
  -4 -12   4      130.15      135.65     17.53 o 
  -3 -12   4       11.50        9.11      9.85 o 
  -2 -12   4      196.29      172.93     19.57 o 
  -1 -12   4      390.88      357.39     31.22 o 
   0 -12   4       49.01       22.91     12.85 o 
   1 -12   4      462.80      439.34     32.76 o 
   2 -12   4      299.47      251.16     29.12 o 
   3 -12   4      220.54      232.50     28.69 o 
 -11 -11   4       85.52       71.95     19.80 o 
 -10 -11   4      150.63      150.18     29.00 o 
  -9 -11   4      127.52      141.84     21.15 o 
  -8 -11   4      183.89      185.15     22.93 o 
  -7 -11   4       12.30        2.67     10.19 o 
  -6 -11   4      217.74      247.96     26.90 o 
  -5 -11   4        9.62       13.49      9.46 o 
  -4 -11   4      793.16      768.99     30.32 o 
  -3 -11   4      305.13      290.56     22.62 o 
  -2 -11   4      362.78      348.81     23.19 o 
  -1 -11   4        3.77        1.86      9.55 o 
   0 -11   4       73.75       50.73     12.58 o 
   1 -11   4      122.91      145.90     18.65 o 
   2 -11   4       18.31       14.28     12.75 o 
   3 -11   4      539.95      533.65     34.46 o 
   4 -11   4        1.39      -11.39     25.25 o 
 -12 -10   4        1.35       11.30     17.80 o 
 -11 -10   4        5.80        2.28     14.38 o 
 -10 -10   4      133.93      129.91     26.85 o 
  -9 -10   4       15.67       -0.07     10.97 o 
  -8 -10   4       10.33       21.50     10.89 o 
  -7 -10   4      337.81      284.13     25.91 o 
  -6 -10   4      168.08      192.51     21.77 o 
  -5 -10   4        8.00        9.84      8.94 o 
  -4 -10   4       17.82       16.73      9.02 o 
  -3 -10   4     2256.05     2280.28     47.09 o 
  -2 -10   4      920.29      910.16     31.16 o 
  -1 -10   4      512.78      510.53     24.57 o 
   0 -10   4     1645.96     1562.91     52.04 o 
   1 -10   4       41.84       47.44     11.94 o 
   2 -10   4       81.16       87.40     15.02 o 
   3 -10   4      639.12      622.23     29.92 o 
   4 -10   4      188.69      194.90     21.21 o 
   5 -10   4      112.23      117.10     27.24 o 
   6 -10   4       65.50       65.12     24.28 o 
 -12  -9   4      126.38      107.63     23.25 o 
 -11  -9   4        3.68        2.89     14.48 o 
 -10  -9   4      247.28      243.16     26.91 o 
  -9  -9   4        4.07       16.06     10.96 o 
  -8  -9   4       73.95       85.66     14.18 o 
  -7  -9   4      452.01      447.70     26.76 o 
  -6  -9   4      300.48      344.19     25.77 o 
  -5  -9   4      211.75      266.19     19.52 o 
  -4  -9   4       82.86      104.12     13.58 o 
  -3  -9   4      259.39      268.13     19.51 o 
  -2  -9   4      979.05      978.33     40.18 o 
  -1  -9   4      641.95      687.00     36.04 o 
   0  -9   4        2.63        7.82      8.07 o 
   1  -9   4     1308.11     1246.23     43.03 o 
   2  -9   4       14.30       17.98      9.80 o 
   3  -9   4      167.57      162.73     18.20 o 
   4  -9   4      362.78      374.17     25.38 o 
   5  -9   4       64.65       57.13     16.58 o 
   6  -9   4      244.05      259.20     29.50 o 
   7  -9   4        1.45        7.23     17.02 o 
 -12  -8   4       82.36       88.81     21.60 o 
 -11  -8   4       20.37       14.44     14.64 o 
 -10  -8   4       37.60       35.44     15.33 o 
  -9  -8   4       47.52       62.93     13.58 o 
  -8  -8   4       14.31       10.24      9.29 o 
  -7  -8   4      584.82      626.03     22.72 o 
  -6  -8   4       79.37       78.95     12.38 o 
  -5  -8   4      717.82      753.06     22.00 o 
  -4  -8   4      513.60      509.44     21.30 o 
  -3  -8   4      344.24      384.31     18.82 o 
  -2  -8   4      175.98      179.21     15.61 o 
  -1  -8   4      241.16      282.14     18.50 o 
   0  -8   4     1064.12     1091.86     30.74 o 
   1  -8   4      448.65      517.78     23.21 o 
   2  -8   4     1399.82     1434.48     38.83 o 
   3  -8   4      186.01      178.40     17.84 o 
   4  -8   4      474.34      473.36     24.47 o 
   5  -8   4        0.25        0.14     11.09 o 
   6  -8   4      454.05      471.85     31.81 o 
   7  -8   4       67.06       72.62     19.46 o 
   8  -8   4      235.87      237.08     50.03 o 
 -12  -7   4       79.22       59.20     19.75 o 
 -11  -7   4       34.35       38.77     16.38 o 
 -10  -7   4       18.90       17.80     13.38 o 
  -9  -7   4      522.50      496.25     25.14 o 
  -8  -7   4      149.81      141.61     16.11 o 
  -7  -7   4      407.60      409.78     21.38 o 
  -6  -7   4       15.95       18.51      8.52 o 
  -5  -7   4     1138.97     1213.25     42.18 o 
  -4  -7   4     1377.45     1400.89     35.56 o 
  -3  -7   4      218.69      240.68     12.59 o 
  -2  -7   4     1887.11     1825.30     62.46 o 
  -1  -7   4       53.80       91.10     11.21 o 
   0  -7   4     2138.86     2212.65     55.04 o 
   1  -7   4      525.64      577.55     22.38 o 
   2  -7   4      727.17      727.11     25.71 o 
   3  -7   4      938.52      919.54     29.89 o 
   4  -7   4     1156.41     1181.32     34.71 o 
   5  -7   4      145.64      169.41     21.58 o 
   6  -7   4       76.61       53.58     15.89 o 
   7  -7   4       84.11       82.24     18.88 o 
   8  -7   4        0.13       -5.66     12.38 o 
 -12  -6   4       21.05       18.93     16.37 o 
 -11  -6   4       56.53       68.15     18.44 o 
 -10  -6   4        7.91       14.24     12.57 o 
  -9  -6   4      259.01      297.24     21.73 o 
  -8  -6   4      152.97      171.49     17.15 o 
  -7  -6   4      637.94      648.58     24.98 o 
  -6  -6   4     1076.87     1117.87     29.73 o 
  -5  -6   4     1866.45     1905.85     44.59 o 
  -4  -6   4      711.26      653.90     17.75 o 
  -3  -6   4       34.72       62.17      7.41 o 
  -2  -6   4     1808.10     1660.46     41.16 o 
  -1  -6   4     2391.81     2301.15     67.60 o 
   0  -6   4     5129.10     5461.09    121.88 o 
   1  -6   4      943.63      883.90     25.01 o 
   2  -6   4        0.78        6.22      6.46 o 
   3  -6   4     2408.94     2408.40     43.18 o 
   4  -6   4      237.69      230.24     18.53 o 
   5  -6   4     5139.22     5221.75     80.80 o 
   6  -6   4      180.43      160.71     20.93 o 
   7  -6   4      219.17      264.58     27.25 o 
   8  -6   4       27.53       26.30     14.99 o 
   9  -6   4       47.57       34.20     16.57 o 
 -12  -5   4       11.28       -5.86     14.22 o 
 -11  -5   4       33.47       19.06     14.84 o 
 -10  -5   4       26.58       34.11     14.82 o 
  -9  -5   4       10.72       10.28     11.59 o 
  -8  -5   4      327.24      393.88     19.77 o 
  -7  -5   4      205.95      222.58     17.75 o 
  -6  -5   4     2172.32     2209.99     40.07 o 
  -5  -5   4      220.30      254.08     12.39 o 
  -4  -5   4     2760.26     2692.14     59.62 o 
  -3  -5   4       88.66       66.06      7.05 o 
  -2  -5   4       40.02       17.72      4.67 o 
  -1  -5   4     4383.38     4191.24     64.25 o 
   0  -5   4     1418.29     1320.03     26.64 o 
   1  -5   4     1203.33     1051.77     24.82 o 
   2  -5   4      484.80      558.38     19.58 o 
   3  -5   4      716.11      657.57     22.24 o 
   4  -5   4      503.13      489.84     20.86 o 
   5  -5   4      112.65      121.46     14.10 o 
   6  -5   4     2358.11     2287.68     55.79 o 
   7  -5   4      350.03      343.43     29.31 o 
   8  -5   4      131.35      162.76     22.49 o 
   9  -5   4       12.58       11.02     13.79 o 
  10  -5   4       61.11       51.86     18.57 o 
 -12  -4   4      167.71      173.60     26.74 o 
 -11  -4   4      151.15      124.00     22.07 o 
 -10  -4   4       45.84       56.30     17.01 o 
  -9  -4   4        5.91        7.13     10.87 o 
  -8  -4   4        1.50       -1.30      8.17 o 
  -7  -4   4      178.67      209.36     17.21 o 
  -6  -4   4     1490.12     1577.07     46.98 o 
  -5  -4   4        2.08       -0.45      4.16 o 
  -4  -4   4     3475.55     3532.13     87.56 o 
  -3  -4   4      663.60      609.51     14.31 o 
  -2  -4   4     2170.86     2102.65     43.59 o 
  -1  -4   4     6366.36     5929.35     89.03 o 
   0  -4   4     1855.44     2048.03     42.79 o 
   1  -4   4     4116.10     4032.95     82.61 o 
   2  -4   4      404.77      349.77     11.01 o 
   3  -4   4     2174.42     2048.84     27.35 o 
   4  -4   4      694.42      625.28     17.58 o 
   5  -4   4      239.55      238.58     13.84 o 
   6  -4   4     2358.48     2192.85     52.28 o 
   7  -4   4        4.51       -0.44     10.30 o 
   8  -4   4      432.24      458.06     39.78 o 
   9  -4   4        0.49        6.61     12.62 o 
  10  -4   4      140.46      149.60     23.89 o 
 -12  -3   4       86.45       81.15     20.67 o 
 -11  -3   4       21.65       27.49     16.14 o 
 -10  -3   4      821.60      788.86     38.98 o 
  -9  -3   4      124.54      123.19     19.48 o 
  -8  -3   4      267.88      266.55     19.63 o 
  -7  -3   4      335.06      343.69     19.41 o 
  -6  -3   4       17.67       13.32      7.36 o 
  -5  -3   4     1245.04     1381.24     28.99 o 
  -4  -3   4      701.14      897.07     33.05 o 
  -3  -3   4     3192.79     3396.29     67.38 o 
  -2  -3   4      121.79      110.56      7.01 o 
  -1  -3   4    10915.12    11188.90    209.84 o 
   0  -3   4     4610.92     4338.52     77.48 o 
   1  -3   4     1273.45     1048.69     14.32 o 
   2  -3   4     1449.80     1387.89     19.19 o 
   3  -3   4      269.35      222.24      9.99 o 
   4  -3   4     1429.96     1271.77     22.65 o 
   5  -3   4       73.66       81.22      8.92 o 
   6  -3   4      756.46      709.01     24.75 o 
   7  -3   4      634.48      599.12     25.17 o 
   8  -3   4      494.24      529.23     25.54 o 
   9  -3   4      328.46      339.78     29.87 o 
  10  -3   4       60.08       60.77     22.88 o 
  11  -3   4      143.43      155.82     30.74 o 
 -12  -2   4        4.48       15.22     17.14 o 
 -11  -2   4       35.20       13.27     16.80 o 
 -10  -2   4       28.25       19.33     15.06 o 
  -9  -2   4      258.83      292.37     27.51 o 
  -8  -2   4       27.99       15.09      9.37 o 
  -7  -2   4      382.25      369.35     19.63 o 
  -6  -2   4      321.31      325.71     17.69 o 
  -5  -2   4      686.89      570.46     19.74 o 
  -4  -2   4     2462.68     2555.25     39.79 o 
  -3  -2   4      930.02      891.75     19.83 o 
  -2  -2   4        5.31       15.02      3.37 o 
  -1  -2   4      695.21      517.74     12.62 o 
   0  -2   4     6742.13     6744.83     97.00 o 
   1  -2   4     3197.43     3140.79     49.50 o 
   2  -2   4     4754.83     4489.74     68.36 o 
   3  -2   4      233.00      184.73      8.89 o 
   4  -2   4     3104.18     2758.73     30.12 o 
   5  -2   4      482.89      463.12     14.66 o 
   6  -2   4      311.50      269.10     17.38 o 
   7  -2   4      899.72      911.03     28.72 o 
   8  -2   4      299.60      284.65     20.96 o 
   9  -2   4      571.47      548.05     26.89 o 
  10  -2   4       19.73       20.93     12.08 o 
  11  -2   4      332.64      318.16     38.77 o 
 -12  -1   4      275.47      271.01     32.46 o 
 -11  -1   4       34.79       62.81     18.57 o 
 -10  -1   4       37.40       37.50     16.23 o 
  -9  -1   4      615.74      619.67     33.87 o 
  -8  -1   4        0.03       -0.51      8.60 o 
  -7  -1   4     1324.19     1355.34     34.36 o 
  -6  -1   4       25.81       32.33      8.91 o 
  -5  -1   4       70.77       49.62      5.95 o 
  -4  -1   4      684.85      541.72     17.85 o 
  -3  -1   4      267.10      300.31     14.52 o 
  -2  -1   4      232.29      251.61     11.18 o 
  -1  -1   4     1602.96     1820.98     19.74 o 
   0  -1   4     2295.98     2120.16     25.72 o 
   1  -1   4     3923.59     4207.03     51.32 o 
   2  -1   4     2845.58     2999.56     52.42 o 
   3  -1   4     1056.95     1060.61     15.72 o 
   4  -1   4     2739.23     2806.30     27.03 o 
   5  -1   4      388.63      253.71     10.20 o 
   6  -1   4      538.72      536.69     20.16 o 
   7  -1   4      507.69      499.68     21.91 o 
   8  -1   4        7.29        8.39      9.72 o 
   9  -1   4      486.08      492.67     25.15 o 
  10  -1   4      122.27      111.74     16.86 o 
  11  -1   4        3.63       15.44     15.04 o 
  12  -1   4       25.68       24.56     23.38 o 
 -11   0   4      159.33      147.80     24.85 o 
 -10   0   4        1.92       -4.94     12.16 o 
  -9   0   4      397.27      375.62     31.71 o 
  -8   0   4      131.67      147.68     16.74 o 
  -7   0   4     1321.22     1295.95     34.10 o 
  -6   0   4     1804.51     1792.85     37.01 o 
  -5   0   4       83.64       63.35      7.41 o 
  -4   0   4     5320.96     5428.77     40.60 o 
  -3   0   4       52.15       30.25      4.67 o 
  -2   0   4     2603.66     2607.88     22.13 o 
  -1   0   4     1922.24     1731.52     22.54 o 
   0   0   4     1434.01     1348.70     25.76 o 
   1   0   4    15415.54    16121.31    245.77 o 
   2   0   4      234.52      287.61      7.89 o 
   3   0   4     1478.09     1489.96     37.29 o 
   4   0   4       30.79       31.50      6.11 o 
   5   0   4     3777.24     3925.19     65.91 o 
   6   0   4     1555.84     1697.92     32.35 o 
   7   0   4      277.51      268.99     16.93 o 
   8   0   4      620.83      648.36     25.56 o 
   9   0   4     1318.54     1151.26     35.74 o 
  10   0   4      185.64      235.39     21.54 o 
  11   0   4       76.92       75.65     18.04 o 
  12   0   4      185.55      172.68     31.30 o 
 -11   1   4      124.18      141.70     24.89 o 
 -10   1   4      207.95      244.45     28.12 o 
  -9   1   4       47.32       52.56     16.41 o 
  -8   1   4      528.65      542.75     31.14 o 
  -7   1   4      136.50      129.79     15.44 o 
  -6   1   4     1829.29     1759.72     37.54 o 
  -5   1   4       71.97       86.98      9.16 o 
  -4   1   4     2059.51     1829.43     26.51 o 
  -3   1   4     1043.96      936.36     17.59 o 
  -2   1   4     1668.49     1728.17     20.89 o 
  -1   1   4     3217.63     3021.41     39.97 o 
   0   1   4     1581.67     1785.14     19.95 o 
   1   1   4     2274.29     3361.36     82.06 o 
   2   1   4     7144.47     7534.61    153.60 o 
   3   1   4     4219.35     4018.18     39.18 o 
   4   1   4     7064.14     7527.02    121.76 o 
   5   1   4     3941.28     3972.22     97.09 o 
   6   1   4      974.54      959.77     23.89 o 
   7   1   4       34.04       54.68      9.89 o 
   8   1   4      387.34      400.00     20.52 o 
   9   1   4        0.92       -7.35      8.05 o 
  10   1   4      411.27      411.12     23.72 o 
  11   1   4        4.24        7.54     12.92 o 
  12   1   4       35.86       60.08     23.28 o 
 -10   2   4      237.75      262.40     29.98 o 
  -9   2   4       15.33        8.47     12.36 o 
  -8   2   4      607.76      623.36     33.55 o 
  -7   2   4      153.59      147.38     16.35 o 
  -6   2   4     1468.61     1567.08     37.63 o 
  -5   2   4      305.34      312.08     15.02 o 
  -4   2   4      147.03      130.70     10.28 o 
  -3   2   4     1634.73     1594.78     24.24 o 
  -2   2   4      778.33      895.79     16.92 o 
  -1   2   4     3609.76     3349.18     50.63 o 
   0   2   4     1908.07     2018.15     23.98 o 
   1   2   4     2821.24     2655.18     41.68 o 
   2   2   4      616.56      513.15     36.59 o 
   3   2   4      914.46      845.39     16.99 o 
   4   2   4      466.74      314.23      8.13 o 
   5   2   4       21.28       39.85      6.79 o 
   6   2   4     2278.84     2282.74     56.89 o 
   7   2   4      193.90      213.92     15.57 o 
   8   2   4      210.77      247.47     17.91 o 
   9   2   4        6.42       23.70      9.73 o 
  10   2   4      674.18      694.37     28.20 o 
  11   2   4       74.67       49.39     20.54 o 
  12   2   4       73.89       59.89     22.75 o 
  13   2   4       21.08       22.85     21.56 o 
 -10   3   4       86.62       99.43     27.52 o 
  -9   3   4       78.41       69.50     18.57 o 
  -8   3   4      120.26       81.82     18.66 o 
  -7   3   4     1352.49     1360.96     37.76 o 
  -6   3   4      111.98      112.76     14.50 o 
  -5   3   4     1661.36     1699.21     31.62 o 
  -4   3   4      162.75      185.30     12.59 o 
  -3   3   4     7003.97     7104.06     97.19 o 
  -2   3   4      825.24      795.72     18.67 o 
  -1   3   4     5832.41     5923.23    120.66 o 
   0   3   4      132.37      302.86     12.14 o 
   1   3   4     1759.43     1612.88     37.49 o 
   2   3   4     2574.36     2273.35     34.25 o 
   3   3   4      519.62      552.97     10.61 o 
   4   3   4       25.52      106.69      6.60 o 
   5   3   4      549.76      553.30     12.29 o 
   6   3   4     1024.67     1010.05     15.62 o 
   7   3   4      203.33      214.86     15.04 o 
   8   3   4        0.81        5.05      7.69 o 
   9   3   4      349.68      376.61     21.14 o 
  10   3   4      346.17      323.65     22.04 o 
  11   3   4      346.03      398.44     40.23 o 
  12   3   4       19.69       17.35     16.22 o 
  13   3   4        1.71        9.72     18.59 o 
  -9   4   4      314.81      331.66     40.38 o 
  -8   4   4       12.94       -3.25     14.88 o 
  -7   4   4      662.30      710.33     29.51 o 
  -6   4   4       23.66       26.57     10.38 o 
  -5   4   4        0.87        0.05      7.31 o 
  -4   4   4      777.41      755.06     21.91 o 
  -3   4   4      356.99      363.42     15.04 o 
  -2   4   4     7036.35     7437.70    158.41 o 
  -1   4   4       71.94       61.94      6.68 o 
   0   4   4     2313.47     2275.68     47.72 o 
   1   4   4      399.95      397.95     13.49 o 
   2   4   4     1496.21     1340.21     16.62 o 
   3   4   4       12.28       19.39      3.96 o 
   4   4   4     8779.24     9281.04     96.11 o 
   5   4   4      198.48      296.94     10.48 o 
   6   4   4      716.72      710.64     15.87 o 
   7   4   4      566.55      501.17     19.08 o 
   8   4   4       11.09        8.66      8.07 o 
   9   4   4      382.89      402.81     20.89 o 
  10   4   4        5.56        3.71     10.66 o 
  11   4   4      547.35      532.62     39.93 o 
  12   4   4       19.21       40.29     19.76 o 
  13   4   4       80.29       71.81     31.21 o 
  -9   5   4      279.42      223.52     50.97 o 
  -8   5   4       74.20       65.82     22.70 o 
  -7   5   4      101.72      119.33     19.81 o 
  -6   5   4      269.59      285.77     25.84 o 
  -5   5   4     1475.84     1479.91     34.88 o 
  -4   5   4        1.19        5.82      7.25 o 
  -3   5   4      280.20      270.54     14.80 o 
  -2   5   4     1353.99     1345.67     45.84 o 
  -1   5   4      330.34      377.14     13.39 o 
   0   5   4     3635.35     3570.59    108.26 o 
   1   5   4       22.69       20.68      3.95 o 
   2   5   4     2177.18     2222.75     25.16 o 
   3   5   4     1229.91     1114.11     18.96 o 
   4   5   4      330.77      281.70     10.54 o 
   5   5   4     2678.49     2712.19     29.98 o 
   6   5   4      266.75      262.00     11.60 o 
   7   5   4        9.44        8.13      6.85 o 
   8   5   4      917.66      946.24     53.46 o 
   9   5   4      483.46      421.76     25.16 o 
  10   5   4      627.98      608.87     30.89 o 
  11   5   4       70.08       80.76     21.76 o 
  12   5   4       11.59       10.98     16.04 o 
  13   5   4       14.33        6.76     16.78 o 
  -8   6   4      202.54      205.98     48.40 o 
  -7   6   4       17.96       26.65     23.38 o 
  -6   6   4      170.43      171.21     21.90 o 
  -5   6   4      266.83      287.04     22.44 o 
  -4   6   4     2304.99     2300.59     52.78 o 
  -3   6   4       94.26       77.00     12.42 o 
  -2   6   4      207.49      192.25     15.94 o 
  -1   6   4      174.30      178.37     11.97 o 
   0   6   4      360.38      339.76     12.81 o 
   1   6   4     2723.80     2794.35     60.54 o 
   2   6   4     2504.20     2816.09     37.96 o 
   3   6   4     1503.39     1396.95     22.95 o 
   4   6   4       32.71       32.09      5.58 o 
   5   6   4     3375.98     3389.84     35.74 o 
   6   6   4      603.07      624.45     17.23 o 
   7   6   4     3273.84     3167.95     49.58 o 
   8   6   4       46.29       41.15     10.21 o 
   9   6   4     2052.07     1971.19     61.11 o 
  10   6   4       10.24        2.56     10.47 o 
  11   6   4        1.87        6.72     14.54 o 
  12   6   4      118.16      129.60     26.92 o 
  13   6   4        3.66       -0.83     17.01 o 
  -7   7   4        0.02        6.31     22.45 o 
  -6   7   4      240.02      234.48     31.57 o 
  -5   7   4        3.60       -3.93      9.76 o 
  -4   7   4     1794.63     1810.57     43.25 o 
  -3   7   4      170.60      164.77     16.85 o 
  -2   7   4       91.79      122.04     14.18 o 
  -1   7   4      973.50      922.37     27.92 o 
   0   7   4        0.56        0.76      6.79 o 
   1   7   4     1066.87     1106.04     33.11 o 
   2   7   4     1149.77     1161.24     31.28 o 
   3   7   4     1810.33     1948.84     27.08 o 
   4   7   4      195.69      228.68     11.40 o 
   5   7   4      919.04      902.33     20.53 o 
   6   7   4      150.95      191.37     11.43 o 
   7   7   4        2.87       10.53      6.66 o 
   8   7   4     3754.71     3857.67     96.70 o 
   9   7   4       45.45       38.95     12.48 o 
  10   7   4       16.20       31.00     13.04 o 
  11   7   4        1.36       -3.03     14.32 o 
  12   7   4       12.88       30.12     17.93 o 
  13   7   4       81.71      107.46     27.44 o 
  -7   8   4       11.42       23.38     25.02 o 
  -6   8   4      100.54      101.07     39.63 o 
  -5   8   4      289.59      273.82     27.62 o 
  -4   8   4      632.24      551.56     45.19 o 
  -3   8   4      450.75      483.17     28.76 o 
  -2   8   4      204.44      215.36     22.36 o 
  -1   8   4     2683.27     2605.03     95.40 o 
   0   8   4      194.97      191.11     16.68 o 
   1   8   4      830.83      836.87     29.66 o 
   2   8   4      680.25      653.96     23.83 o 
   3   8   4      101.81       99.42     11.84 o 
   4   8   4     2298.96     2298.31     39.35 o 
   5   8   4      147.50      145.01     13.33 o 
   6   8   4      168.75      173.32     12.68 o 
   7   8   4      334.95      356.21     19.46 o 
   8   8   4     1498.17     1465.29     43.10 o 
   9   8   4      436.29      444.39     26.65 o 
  10   8   4      163.56      180.73     21.58 o 
  11   8   4        3.99       12.31     19.64 o 
  12   8   4      120.86      110.90     25.90 o 
  13   8   4        0.11       -9.34     17.35 o 
  -6   9   4      126.45      146.04     27.94 o 
  -5   9   4      335.31      322.46     31.19 o 
  -4   9   4        0.49        3.05     12.04 o 
  -3   9   4      726.08      699.99     35.70 o 
  -2   9   4       60.46       52.26     14.31 o 
  -1   9   4      952.77      919.96     37.54 o 
   0   9   4      632.20      604.13     40.84 o 
   1   9   4      452.49      468.63     22.77 o 
   2   9   4     2306.79     2301.78     64.32 o 
   3   9   4      300.09      291.09     20.65 o 
   4   9   4       13.97       22.05      8.66 o 
   5   9   4      269.48      265.12     18.31 o 
   6   9   4      493.24      507.66     21.86 o 
   7   9   4      134.24      126.63     16.75 o 
   8   9   4       48.85       46.07     13.27 o 
   9   9   4      266.77      290.51     25.60 o 
  10   9   4       12.65       11.77     12.13 o 
  11   9   4      213.67      232.31     32.21 o 
  12   9   4        0.35       -7.75     15.62 o 
  13   9   4      200.21      199.04     33.88 o 
  -5  10   4       45.17       54.62     18.01 o 
  -4  10   4      316.70      349.89     32.53 o 
  -3  10   4      265.57      246.64     27.18 o 
  -2  10   4      108.07      117.29     20.27 o 
  -1  10   4      233.35      216.66     23.97 o 
   0  10   4      757.38      719.11     35.40 o 
   1  10   4       15.15       12.99     10.48 o 
   2  10   4     1219.67     1182.98     58.07 o 
   3  10   4      647.87      582.24     29.32 o 
   4  10   4      740.41      820.62     28.39 o 
   5  10   4        0.49        2.71      7.99 o 
   6  10   4      243.95      227.82     21.69 o 
   7  10   4      416.50      434.00     25.63 o 
   8  10   4      226.77      173.95     25.50 o 
   9  10   4      372.13      390.42     29.28 o 
  10  10   4        0.01       -6.55     15.43 o 
  11  10   4        2.26       -3.74     27.36 o 
  12  10   4      213.91      200.61     49.80 o 
  13  10   4        0.89       -4.21     23.15 o 
  -3  11   4       51.35       43.19     16.55 o 
  -2  11   4      377.04      392.29     34.30 o 
  -1  11   4       15.38       21.74     13.07 o 
   0  11   4      122.90      153.82     21.63 o 
   1  11   4       23.49       32.70     12.97 o 
   2  11   4      275.58      280.38     26.26 o 
   3  11   4      158.76      166.47     20.63 o 
   4  11   4       54.64       57.63     14.19 o 
   5  11   4      121.74      124.13     22.20 o 
   6  11   4        2.15       -7.96     10.52 o 
   7  11   4       34.62       45.26     13.77 o 
   8  11   4      133.06      152.33     25.88 o 
   9  11   4        4.74        2.68     15.04 o 
  10  11   4        0.31        5.68     14.69 o 
  11  11   4       96.78      151.74     44.19 o 
  12  11   4        0.07       -8.65     27.36 o 
  -2  12   4      554.74      526.00     37.06 o 
  -1  12   4      144.24      113.26     21.10 o 
   0  12   4        2.20        6.30     11.68 o 
   1  12   4      278.28      259.24     27.34 o 
   2  12   4       30.76       23.53     12.88 o 
   3  12   4      255.10      245.16     25.73 o 
   4  12   4       42.47       32.98     19.87 o 
   5  12   4      557.70      546.13     39.04 o 
   6  12   4        0.60       13.83     14.55 o 
   7  12   4       54.13       48.60     17.87 o 
   8  12   4       32.47       13.33     21.98 o 
   9  12   4        0.47        5.85     23.15 o 
  10  12   4       59.58       55.16     21.31 o 
  11  12   4       64.42       47.00     28.76 o 
  -1  13   4      149.39      149.43     24.95 o 
   0  13   4        3.14        6.58     13.75 o 
   1  13   4       77.92       93.08     21.66 o 
   2  13   4       12.84       24.65     13.70 o 
   3  13   4      160.42      157.14     28.11 o 
   4  13   4        6.44       15.20     15.45 o 
   5  13   4      280.83      268.80     34.10 o 
   6  13   4       22.26       34.21     17.19 o 
   7  13   4       12.94       16.90     14.98 o 
   8  13   4       40.86       52.84     28.99 o 
   9  13   4       48.39       56.58     31.10 o 
   1  14   4       53.35       40.68     31.80 o 
   2  14   4        9.25        6.09     16.42 o 
   3  14   4        0.64       -6.10     15.17 o 
   4  14   4      357.31      385.71     50.39 o 
   5  14   4       66.57       56.01     21.40 o 
   6  14   4      126.69      119.31     25.16 o 
   7  14   4       15.78        7.75     16.18 o 
   8  14   4      139.02      135.61     39.98 o 
   9  14   4       30.12       47.46     30.86 o 
  -8 -14   5        2.59        8.85     17.40 o 
  -7 -14   5       54.87       48.29     20.04 o 
  -6 -14   5      147.46      148.88     24.14 o 
  -5 -14   5       71.29       66.52     22.48 o 
  -4 -14   5       16.50        8.56     13.55 o 
  -3 -14   5      481.35      484.67     35.90 o 
  -2 -14   5       76.66       82.19     19.78 o 
  -1 -14   5      118.28      145.73     24.75 o 
  -9 -13   5        0.43       -0.04     13.20 o 
  -8 -13   5        4.31        9.11     13.51 o 
  -7 -13   5       32.48       37.14     15.25 o 
  -6 -13   5      126.71      120.23     20.53 o 
  -5 -13   5       95.53       86.55     19.09 o 
  -4 -13   5       29.36       29.59     11.87 o 
  -3 -13   5      214.25      231.89     27.00 o 
  -2 -13   5       59.33       60.61     16.72 o 
  -1 -13   5      162.91      126.24     21.64 o 
   0 -13   5      410.87      435.56     37.36 o 
   1 -13   5       92.91       65.86     19.06 o 
 -10 -12   5       23.62       18.92     20.65 o 
  -9 -12   5       95.52      115.08     20.96 o 
  -8 -12   5        4.27        9.69     12.71 o 
  -7 -12   5      263.16      246.55     27.05 o 
  -6 -12   5       39.12       40.73     14.37 o 
  -5 -12   5      188.72      191.57     23.60 o 
  -4 -12   5      410.30      379.48     26.06 o 
  -3 -12   5      261.73      269.92     23.54 o 
  -2 -12   5      127.08      144.20     18.24 o 
  -1 -12   5       85.44       76.41     14.82 o 
   0 -12   5      522.86      478.89     27.58 o 
   1 -12   5      120.04       84.69     19.28 o 
   2 -12   5      392.05      373.96     34.43 o 
   3 -12   5       53.66       58.83     19.37 o 
 -11 -11   5        3.93       17.91     20.17 o 
 -10 -11   5        0.91       -0.24     17.67 o 
  -9 -11   5       42.85       48.85     16.65 o 
  -8 -11   5        5.99        6.23     11.52 o 
  -7 -11   5       14.49       30.55     13.76 o 
  -6 -11   5      200.28      225.98     24.36 o 
  -5 -11   5       77.67       86.98     17.27 o 
  -4 -11   5       91.00      120.00     16.26 o 
  -3 -11   5        8.57        8.63      9.62 o 
  -2 -11   5     1184.06     1211.38     47.92 o 
  -1 -11   5        3.01        2.29      9.01 o 
   0 -11   5      212.75      239.10     22.21 o 
   1 -11   5      478.54      490.48     26.84 o 
   2 -11   5       63.00       69.15     15.28 o 
   3 -11   5      427.47      413.61     28.63 o 
   4 -11   5        9.24        1.40     18.68 o 
 -11 -10   5      174.70      191.76     26.59 o 
 -10 -10   5       62.01       63.65     21.79 o 
  -9 -10   5      294.61      296.62     28.67 o 
  -8 -10   5      347.11      305.24     28.33 o 
  -7 -10   5      178.66      195.06     22.41 o 
  -6 -10   5      173.76      158.25     20.35 o 
  -5 -10   5       72.97       72.52     15.52 o 
  -4 -10   5       31.97       36.80     10.82 o 
  -3 -10   5      366.22      331.73     22.17 o 
  -2 -10   5     1756.53     1738.98     42.45 o 
  -1 -10   5      361.60      369.70     23.32 o 
   0 -10   5      195.88      184.39     18.79 o 
   1 -10   5      349.00      337.16     24.01 o 
   2 -10   5        8.77        1.45      9.52 o 
   3 -10   5      650.53      658.56     30.65 o 
   4 -10   5        1.17        1.03      9.85 o 
   5 -10   5      273.89      246.75     29.05 o 
   6 -10   5       14.52       -5.38     21.51 o 
 -12  -9   5        0.96        6.06     19.06 o 
 -11  -9   5        2.18       17.25     15.00 o 
 -10  -9   5      126.77      105.83     21.26 o 
  -9  -9   5        2.02        0.61      9.92 o 
  -8  -9   5      285.86      314.06     25.90 o 
  -7  -9   5      131.53      137.32     19.15 o 
  -6  -9   5     1129.27     1105.31     39.95 o 
  -5  -9   5      271.33      235.27     22.74 o 
  -4  -9   5       59.98       71.40     12.18 o 
  -3  -9   5       47.54       41.85     10.34 o 
  -2  -9   5      359.62      357.69     20.99 o 
  -1  -9   5     1930.73     1948.84     42.78 o 
   0  -9   5      460.83      417.88     22.44 o 
   1  -9   5       65.97       67.67     12.59 o 
   2  -9   5       40.59       25.74     10.35 o 
   3  -9   5      646.89      629.16     28.29 o 
   4  -9   5      605.42      603.90     28.77 o 
   5  -9   5      166.00      149.96     22.69 o 
   6  -9   5      274.66      306.55     31.72 o 
   7  -9   5       34.51       27.53     16.19 o 
 -12  -8   5       32.94       30.77     17.20 o 
 -11  -8   5        4.12        7.52     13.48 o 
 -10  -8   5      153.97      147.46     19.29 o 
  -9  -8   5       13.03       16.47     10.76 o 
  -8  -8   5      241.73      270.34     22.08 o 
  -7  -8   5      172.36      198.94     18.35 o 
  -6  -8   5      345.15      363.60     19.86 o 
  -5  -8   5      610.13      604.46     28.52 o 
  -4  -8   5       38.92       67.46     11.08 o 
  -3  -8   5      629.44      616.28     23.32 o 
  -2  -8   5      467.09      443.14     20.41 o 
  -1  -8   5      450.40      450.61     21.04 o 
   0  -8   5      406.70      408.75     20.71 o 
   1  -8   5      113.83      135.97     15.13 o 
   2  -8   5      160.28      180.93     17.64 o 
   3  -8   5      379.79      417.92     23.29 o 
   4  -8   5      326.38      337.00     23.31 o 
   5  -8   5       31.52       26.25     13.77 o 
   6  -8   5      265.04      276.21     28.69 o 
   7  -8   5        5.34       13.56     14.66 o 
 -12  -7   5       50.76       35.61     17.86 o 
 -11  -7   5       25.10       -2.16     13.23 o 
 -10  -7   5       33.98       37.10     16.07 o 
  -9  -7   5       72.79       77.73     14.06 o 
  -8  -7   5      328.48      318.03     21.95 o 
  -7  -7   5      679.73      660.53     26.48 o 
  -6  -7   5      487.61      455.24     21.19 o 
  -5  -7   5      965.56      962.40     27.66 o 
  -4  -7   5       21.73       13.82      6.23 o 
  -3  -7   5     3175.19     3052.22     97.83 o 
  -2  -7   5      446.50      401.56     20.25 o 
  -1  -7   5      668.13      682.04     23.25 o 
   0  -7   5     1633.57     1515.99     34.04 o 
   1  -7   5      169.10      173.12     15.73 o 
   2  -7   5     1128.24     1189.99     32.28 o 
   3  -7   5       11.36        5.41      8.42 o 
   4  -7   5      233.28      255.28     19.54 o 
   5  -7   5       60.77       79.51     16.45 o 
   6  -7   5      225.64      246.12     26.34 o 
   7  -7   5      120.55      132.55     21.53 o 
   8  -7   5      427.44      454.10     36.40 o 
 -12  -6   5      156.87      168.07     26.34 o 
 -11  -6   5       65.74       70.40     18.84 o 
 -10  -6   5        1.93        4.13     13.08 o 
  -9  -6   5       58.30       74.47     12.63 o 
  -8  -6   5      256.01      258.66     20.53 o 
  -7  -6   5     1018.33     1001.96     36.55 o 
  -6  -6   5       36.77       45.58     10.10 o 
  -5  -6   5      957.05      983.72     27.25 o 
  -4  -6   5     1690.14     1743.20     32.73 o 
  -3  -6   5     1714.55     1621.38     29.37 o 
  -2  -6   5     1974.88     1984.30     26.64 o 
  -1  -6   5      513.94      584.14     22.10 o 
   0  -6   5     4011.65     4118.81     60.02 o 
   1  -6   5      482.79      628.89     22.05 o 
   2  -6   5      216.66      183.41     19.03 o 
   3  -6   5     2021.89     1992.86     39.73 o 
   4  -6   5      957.24      966.45     29.78 o 
   5  -6   5      849.07      824.24     35.71 o 
   6  -6   5      101.85       87.98     17.51 o 
   7  -6   5      143.16      142.95     21.35 o 
   8  -6   5        5.12       -4.39     11.91 o 
   9  -6   5      777.96      842.07     44.18 o 
 -12  -5   5       11.01       -0.61     15.59 o 
 -11  -5   5      116.31      126.48     22.29 o 
 -10  -5   5        3.22        1.35     11.64 o 
  -9  -5   5      498.90      552.21     26.26 o 
  -8  -5   5      296.19      239.30     20.03 o 
  -7  -5   5       36.52       31.81     10.35 o 
  -6  -5   5      235.15      232.85     17.55 o 
  -5  -5   5      196.97      195.11     15.16 o 
  -4  -5   5      333.80      307.95     13.07 o 
  -3  -5   5      117.70      110.62      8.72 o 
  -2  -5   5     1819.58     1545.29     38.49 o 
  -1  -5   5      697.00      721.28     14.56 o 
   0  -5   5     6066.45     6135.16     97.19 o 
   1  -5   5     1579.42     1480.66     40.40 o 
   2  -5   5     3054.98     3150.66     44.23 o 
   3  -5   5     1194.27     1090.03     27.89 o 
   4  -5   5       31.12       16.98      8.15 o 
   5  -5   5     1037.77     1048.41     30.52 o 
   6  -5   5      244.95      258.40     24.60 o 
   7  -5   5      338.94      336.58     28.95 o 
   8  -5   5      122.95      102.94     19.39 o 
   9  -5   5       51.80       59.81     17.75 o 
  10  -5   5      275.99      297.75     32.48 o 
 -12  -4   5       33.21       27.88     18.44 o 
 -11  -4   5      105.74       95.03     20.68 o 
 -10  -4   5       51.97       67.60     18.03 o 
  -9  -4   5       33.57       31.81     13.76 o 
  -8  -4   5      993.63     1080.69     47.92 o 
  -7  -4   5      399.94      404.29     20.91 o 
  -6  -4   5     1974.95     2091.19     39.86 o 
  -5  -4   5        4.32        1.47      5.92 o 
  -4  -4   5      924.93      954.49     24.93 o 
  -3  -4   5      162.18      198.07      9.76 o 
  -2  -4   5     4052.84     4017.56     80.53 o 
  -1  -4   5      112.01       84.97      6.80 o 
   0  -4   5      657.75      535.80     11.31 o 
   1  -4   5     4221.76     4223.07     69.97 o 
   2  -4   5     1170.84     1289.71     19.31 o 
   3  -4   5     2804.90     2570.41     37.46 o 
   4  -4   5       29.10       25.05      6.43 o 
   5  -4   5     1177.49     1174.59     29.46 o 
   6  -4   5      216.13      224.45     22.29 o 
   7  -4   5      160.89      176.81     21.43 o 
   8  -4   5      258.06      300.47     27.93 o 
   9  -4   5       96.77       95.96     19.88 o 
  10  -4   5      128.52      144.20     23.50 o 
 -12  -3   5      122.91      136.03     25.39 o 
 -11  -3   5       61.60       42.44     17.64 o 
 -10  -3   5      436.61      441.60     33.95 o 
  -9  -3   5        2.16        4.32     11.34 o 
  -8  -3   5      367.08      368.06     22.44 o 
  -7  -3   5      307.68      319.06     20.11 o 
  -6  -3   5      639.95      684.07     24.01 o 
  -5  -3   5      627.68      673.76     22.32 o 
  -4  -3   5     1491.81     1686.14     36.04 o 
  -3  -3   5     1324.39     1295.38     16.59 o 
  -2  -3   5        5.20        1.91      3.41 o 
  -1  -3   5     1396.10     1309.61     24.98 o 
   0  -3   5       29.43       65.86      5.81 o 
   1  -3   5     1032.36      924.31     15.19 o 
   2  -3   5       55.51       48.85      5.45 o 
   3  -3   5     6586.92     6264.79     76.40 o 
   4  -3   5      835.94      723.20     17.58 o 
   5  -3   5     1901.48     1843.77     29.15 o 
   6  -3   5     2130.44     2002.76     74.48 o 
   7  -3   5       78.63       95.00     13.98 o 
   8  -3   5      611.51      581.36     31.34 o 
   9  -3   5        9.56       13.24     12.98 o 
  10  -3   5      448.79      446.74     32.71 o 
  11  -3   5       20.37       19.91     19.32 o 
 -12  -2   5       44.02       55.22     21.14 o 
 -11  -2   5      182.05      144.07     25.20 o 
 -10  -2   5      403.35      402.86     32.73 o 
  -9  -2   5      203.26      222.41     25.09 o 
  -8  -2   5      209.28      203.13     18.71 o 
  -7  -2   5      244.77      214.91     18.04 o 
  -6  -2   5      323.61      387.00     19.55 o 
  -5  -2   5     2285.55     2368.68     38.96 o 
  -4  -2   5      470.87      590.81     19.20 o 
  -3  -2   5     1729.63     1694.24     28.75 o 
  -2  -2   5      298.73      330.00      8.54 o 
  -1  -2   5     1105.59      954.37     15.27 o 
   0  -2   5        4.76       11.77      3.79 o 
   1  -2   5      330.77      254.05      9.00 o 
   2  -2   5     1573.57     1478.30     18.86 o 
   3  -2   5     2171.58     1981.32     30.09 o 
   4  -2   5     2589.54     2402.74     39.20 o 
   5  -2   5      531.59      531.53     15.47 o 
   6  -2   5      978.29      917.17     26.67 o 
   7  -2   5      268.09      255.30     19.17 o 
   8  -2   5       97.65       94.83     14.17 o 
   9  -2   5       81.83       72.02     14.43 o 
  10  -2   5       28.13       50.87     14.31 o 
  11  -2   5      163.01      153.49     28.93 o 
 -11  -1   5        0.09       -4.97     14.65 o 
 -10  -1   5        0.15       12.31     13.27 o 
  -9  -1   5      565.52      594.62     34.28 o 
  -8  -1   5      190.16      164.01     17.26 o 
  -7  -1   5      358.38      369.01     20.95 o 
  -6  -1   5       52.59       40.27      9.84 o 
  -5  -1   5      521.00      414.98     18.15 o 
  -4  -1   5     3484.97     3600.81     44.33 o 
  -3  -1   5     5722.39     6060.24     52.38 o 
  -2  -1   5     1831.11     1745.03     26.15 o 
  -1  -1   5     4399.93     4817.87     52.11 o 
   0  -1   5     2369.42     2968.92     24.62 o 
   1  -1   5     2877.08     3154.51     35.42 o 
   2  -1   5     2029.06     2231.46     35.19 o 
   3  -1   5     1036.02     1069.31     21.73 o 
   4  -1   5     1311.07     1216.34     18.62 o 
   5  -1   5        2.73        3.16      3.81 o 
   6  -1   5     2105.19     2037.57     36.71 o 
   7  -1   5      382.07      355.64     18.87 o 
   8  -1   5      937.25      916.74     30.25 o 
   9  -1   5      610.33      555.46     25.97 o 
  10  -1   5       22.35       29.41     12.53 o 
  11  -1   5      169.40      193.85     31.73 o 
  12  -1   5        1.30      -14.50     24.08 o 
 -11   0   5       21.00        0.42     14.51 o 
 -10   0   5      113.84      106.53     21.09 o 
  -9   0   5      316.24      378.86     32.21 o 
  -8   0   5      571.16      538.62     25.36 o 
  -7   0   5      876.88      830.33     28.77 o 
  -6   0   5      180.69      183.80     16.29 o 
  -5   0   5      143.97       99.84     11.79 o 
  -4   0   5     2567.11     2490.24     30.23 o 
  -3   0   5      234.68      193.11      8.87 o 
  -2   0   5     5449.79     5463.95     49.41 o 
  -1   0   5      677.42      703.83     12.80 o 
   0   0   5    19683.24    20941.04    224.91 o 
   1   0   5     2686.49     2498.44     23.52 o 
   2   0   5       20.55       38.54      4.26 o 
   3   0   5      113.74       98.08      6.25 o 
   4   0   5     2312.03     2376.23     48.27 o 
   5   0   5      790.11      801.59     20.89 o 
   6   0   5     2005.52     2025.05     43.01 o 
   7   0   5      606.89      647.97     23.38 o 
   8   0   5       69.63       58.41     11.60 o 
   9   0   5      556.55      560.62     25.36 o 
  10   0   5      103.29       98.79     15.72 o 
  11   0   5      120.91      117.47     21.12 o 
  12   0   5        3.37       11.14     19.67 o 
 -11   1   5       94.49       90.46     22.75 o 
 -10   1   5        4.78        3.48     13.25 o 
  -9   1   5      304.99      312.52     30.01 o 
  -8   1   5       35.37       63.28     13.19 o 
  -7   1   5       21.52       30.61     11.09 o 
  -6   1   5       19.89       62.26     11.67 o 
  -5   1   5      368.39      336.55     17.70 o 
  -4   1   5     1636.48     1531.39     24.83 o 
  -3   1   5      191.33      202.53     10.05 o 
  -2   1   5     1973.04     1698.54     21.95 o 
  -1   1   5      783.65     1023.78     15.79 o 
   0   1   5    12214.95    12124.63    132.84 o 
   1   1   5     9347.22     9342.48    153.19 o 
   2   1   5      260.60      306.41     11.78 o 
   3   1   5     5325.28     5157.85     82.75 o 
   4   1   5      992.74     1081.66     19.63 o 
   5   1   5     2226.72     2198.54     32.87 o 
   6   1   5      124.72      130.88     11.74 o 
   7   1   5     1045.15     1141.67     28.67 o 
   8   1   5      532.06      514.96     22.58 o 
   9   1   5      892.39      904.51     30.30 o 
  10   1   5      254.03      275.07     22.12 o 
  11   1   5        7.73       11.63     13.33 o 
  12   1   5      129.83      151.18     30.00 o 
 -10   2   5      152.54      149.29     24.29 o 
  -9   2   5      188.72      213.50     26.73 o 
  -8   2   5      245.11      232.99     25.45 o 
  -7   2   5      514.62      472.54     23.95 o 
  -6   2   5     1006.30     1016.68     39.61 o 
  -5   2   5        2.93        6.49      7.95 o 
  -4   2   5     1059.47     1036.20     22.47 o 
  -3   2   5      580.04      552.85     15.61 o 
  -2   2   5     2038.09     1932.86     34.28 o 
  -1   2   5       31.28        8.86      3.92 o 
   0   2   5     2669.78     2509.28     33.51 o 
   1   2   5    10482.07    10272.18    147.59 o 
   2   2   5       15.95        4.73      3.80 o 
   3   2   5     6121.10     5939.27    105.73 o 
   4   2   5     2426.02     2455.52     36.68 o 
   5   2   5      344.20      262.73     12.23 o 
   6   2   5      141.61      111.33     10.67 o 
   7   2   5      422.74      468.69     19.30 o 
   8   2   5      445.78      482.01     21.17 o 
   9   2   5      246.29      237.99     19.12 o 
  10   2   5      174.23      178.24     21.56 o 
  11   2   5       51.30       26.59     13.83 o 
  12   2   5      232.07      210.64     32.89 o 
  13   2   5        0.08      -13.11     17.96 o 
 -10   3   5      145.23      139.30     31.00 o 
  -9   3   5        5.50        9.91     17.75 o 
  -8   3   5      477.77      500.30     32.19 o 
  -7   3   5        4.52       20.24     10.09 o 
  -6   3   5     2652.16     2749.73     62.86 o 
  -5   3   5      221.38      228.00     15.36 o 
  -4   3   5      205.69      208.69     13.82 o 
  -3   3   5     1711.74     1713.84     27.71 o 
  -2   3   5      920.61      991.02     19.57 o 
  -1   3   5     2750.38     2699.46     44.13 o 
   0   3   5     1076.53     1125.27     22.27 o 
   1   3   5     4443.09     4195.60     60.31 o 
   2   3   5     1076.22     1015.08     25.29 o 
   3   3   5     2531.83     2298.29     34.86 o 
   4   3   5     1909.58     1787.07     18.02 o 
   5   3   5      257.55      186.70      8.13 o 
   6   3   5     3818.85     3768.97     55.28 o 
   7   3   5        2.61        1.03      7.91 o 
   8   3   5     1045.44     1024.91     28.36 o 
   9   3   5     1021.23      973.31     36.37 o 
  10   3   5      211.14      248.65     24.78 o 
  11   3   5      217.62      212.63     24.51 o 
  12   3   5       74.03       72.94     22.86 o 
  13   3   5      210.18      211.16     34.48 o 
  -9   4   5       83.91       88.31     26.11 o 
  -8   4   5      295.09      280.33     36.01 o 
  -7   4   5      586.51      616.47     32.95 o 
  -6   4   5      738.14      740.91     29.00 o 
  -5   4   5     2784.72     2878.71     50.98 o 
  -4   4   5      101.89      121.49     11.94 o 
  -3   4   5      668.00      692.30     19.67 o 
  -2   4   5      970.20      873.03     19.90 o 
  -1   4   5     1833.98     1846.22     47.57 o 
   0   4   5      948.85     1071.31     17.42 o 
   1   4   5      704.21      681.00     17.56 o 
   2   4   5     2830.73     2733.30     61.99 o 
   3   4   5      595.55      537.61     11.50 o 
   4   4   5       38.83       18.82      4.06 o 
   5   4   5       43.50       42.80      5.42 o 
   6   4   5     1070.75     1087.65     18.87 o 
   7   4   5     1188.85     1154.38     27.03 o 
   8   4   5      334.04      370.33     22.78 o 
   9   4   5       63.23       47.96     13.47 o 
  10   4   5       15.40       41.54     13.52 o 
  11   4   5       96.16      143.46     20.76 o 
  12   4   5       18.29       29.48     18.41 o 
  13   4   5       70.42       74.11     24.20 o 
  -9   5   5       17.39       12.25     20.99 o 
  -8   5   5       55.32       83.31     25.09 o 
  -7   5   5      742.02      696.83     35.78 o 
  -6   5   5       36.80       34.94     13.42 o 
  -5   5   5     2334.61     2270.92     79.44 o 
  -4   5   5       29.66       29.02      9.91 o 
  -3   5   5     1026.14     1040.40     29.40 o 
  -2   5   5     2623.14     2592.79     65.60 o 
  -1   5   5      437.53      507.70     15.20 o 
   0   5   5      494.09      375.84     11.57 o 
   1   5   5      459.86      551.73     17.72 o 
   2   5   5     3040.15     2753.37     57.20 o 
   3   5   5      346.10      365.55     10.68 o 
   4   5   5      959.38      828.15     16.15 o 
   5   5   5      185.96      175.24      9.61 o 
   6   5   5      536.28      521.22     14.82 o 
   7   5   5      530.11      497.99     19.27 o 
   8   5   5      156.46      176.02     18.75 o 
   9   5   5       11.66        8.81     10.60 o 
  10   5   5       61.23       62.46     14.96 o 
  11   5   5      222.51      241.86     25.72 o 
  12   5   5       36.68       26.46     24.43 o 
  13   5   5        9.94       10.66     18.22 o 
  -8   6   5        3.22        2.81     25.72 o 
  -7   6   5      395.65      420.00     32.53 o 
  -6   6   5     1000.87      936.04     40.41 o 
  -5   6   5      183.70      170.79     18.47 o 
  -4   6   5     1365.80     1353.84     36.82 o 
  -3   6   5     1016.62     1079.07     48.31 o 
  -2   6   5     1874.52     1898.49     65.98 o 
  -1   6   5       88.07       88.26     11.83 o 
   0   6   5     2133.81     2236.42     72.39 o 
   1   6   5        8.08        1.74      5.60 o 
   2   6   5     1032.00      999.60     24.33 o 
   3   6   5        5.02       17.82      4.62 o 
   4   6   5      174.11      181.65      9.95 o 
   5   6   5       48.74       67.26      7.33 o 
   6   6   5       30.14       19.57      5.96 o 
   7   6   5     1466.59     1566.59     39.77 o 
   8   6   5      523.70      456.27     25.39 o 
   9   6   5      119.75      143.72     18.62 o 
  10   6   5       44.78       45.98     13.78 o 
  11   6   5      110.19      109.61     18.88 o 
  12   6   5       49.09       45.75     20.01 o 
  13   6   5       24.91       19.10     18.70 o 
  -7   7   5        0.40       18.47     24.32 o 
  -6   7   5      256.60      292.04     59.74 o 
  -5   7   5        0.67       -0.87      9.91 o 
  -4   7   5     1375.66     1328.32     38.17 o 
  -3   7   5       38.84       52.02     12.30 o 
  -2   7   5      992.02     1001.94     31.01 o 
  -1   7   5      914.00      892.88     28.44 o 
   0   7   5      517.47      565.95     28.52 o 
   1   7   5     1813.57     1782.52     59.43 o 
   2   7   5      555.28      610.14     21.05 o 
   3   7   5      919.46      815.74     27.17 o 
   4   7   5       97.15      108.52     11.04 o 
   5   7   5     1013.43     1047.73     21.60 o 
   6   7   5      712.75      760.57     22.93 o 
   7   7   5      109.15      100.68     14.89 o 
   8   7   5       47.72       67.48     14.08 o 
   9   7   5      614.69      594.03     29.62 o 
  10   7   5        0.95       -1.74     10.38 o 
  11   7   5        3.04        0.76     12.05 o 
  12   7   5       55.29       44.69     21.44 o 
  13   7   5        3.95        1.22     17.70 o 
  -6   8   5       70.70       30.05     16.11 o 
  -5   8   5       82.78      101.12     23.04 o 
  -4   8   5      915.36      834.09     38.55 o 
  -3   8   5      249.65      267.82     25.70 o 
  -2   8   5      184.86      195.86     18.34 o 
  -1   8   5     1007.01     1053.56     38.78 o 
   0   8   5      278.46      304.02     19.60 o 
   1   8   5     1203.14     1161.57     31.19 o 
   2   8   5       12.10       17.23      7.46 o 
   3   8   5     1872.06     1841.85     48.78 o 
   4   8   5       48.42       66.08     10.41 o 
   5   8   5     1256.97     1332.44     30.47 o 
   6   8   5        5.97       -0.73      8.18 o 
   7   8   5      164.59      152.59     15.26 o 
   8   8   5      698.22      715.40     30.91 o 
   9   8   5      360.69      316.13     25.12 o 
  10   8   5      278.45      265.35     25.38 o 
  11   8   5       63.24       64.59     20.39 o 
  12   8   5       10.82       15.42     17.94 o 
  13   8   5       45.57       46.52     22.63 o 
  -5   9   5        0.53        3.52     14.12 o 
  -4   9   5       86.71       73.23     17.49 o 
  -3   9   5      292.40      308.21     29.16 o 
  -2   9   5       34.21       40.50     13.59 o 
  -1   9   5       29.43       42.24     13.49 o 
   0   9   5       35.95       23.71     11.54 o 
   1   9   5     1805.45     1767.39     69.18 o 
   2   9   5       82.17       68.57     12.30 o 
   3   9   5     1015.09      995.24     35.47 o 
   4   9   5     2058.84     2099.01     40.55 o 
   5   9   5      709.24      791.25     31.47 o 
   6   9   5      165.41      197.95     20.28 o 
   7   9   5      239.85      225.95     21.13 o 
   8   9   5      218.67      274.44     46.76 o 
   9   9   5      188.48      171.11     26.78 o 
  10   9   5      214.90      241.76     31.66 o 
  11   9   5      135.26      154.12     27.92 o 
  12   9   5      135.50      110.86     26.23 o 
  13   9   5       15.56       -1.93     18.25 o 
  -4  10   5       19.41       34.36     15.84 o 
  -3  10   5      356.46      385.13     33.67 o 
  -2  10   5        2.75       -0.99      9.60 o 
  -1  10   5      163.51      129.96     19.67 o 
   0  10   5        4.03       -5.53      9.56 o 
   1  10   5       50.39       49.78     13.62 o 
   2  10   5      648.23      638.67     32.92 o 
   3  10   5      185.95      153.09     16.06 o 
   4  10   5     1954.71     1922.92     41.60 o 
   5  10   5       33.25       41.19     12.78 o 
   6  10   5     1555.70     1511.72     44.64 o 
   7  10   5       41.22       60.64     14.06 o 
   8  10   5     1152.35     1049.38     49.32 o 
   9  10   5       48.89       56.92     18.67 o 
  10  10   5       46.58       20.62     14.63 o 
  11  10   5       28.46       59.39     33.20 o 
  12  10   5        1.77        3.97     28.52 o 
  -3  11   5       59.10       51.64     17.40 o 
  -2  11   5      160.11      179.64     23.92 o 
  -1  11   5       77.98       66.48     16.35 o 
   0  11   5      208.45      207.57     24.83 o 
   1  11   5        1.08       -6.19      9.77 o 
   2  11   5      194.27      180.50     22.02 o 
   3  11   5        3.62        4.61      9.90 o 
   4  11   5       33.39       38.69     16.33 o 
   5  11   5      335.31      317.18     27.58 o 
   6  11   5      275.53      244.48     24.25 o 
   7  11   5      462.94      475.68     28.25 o 
   8  11   5        3.45        4.89     15.13 o 
   9  11   5      611.98      658.05     70.84 o 
  10  11   5        4.12       -6.16     15.17 o 
  11  11   5       46.95       76.69     32.27 o 
  12  11   5       24.88       28.52     34.60 o 
  -2  12   5      335.99      342.08     33.98 o 
  -1  12   5       28.88       27.67     14.53 o 
   0  12   5      196.10      185.47     24.61 o 
   1  12   5       23.56       31.47     14.44 o 
   2  12   5      296.94      309.10     28.96 o 
   3  12   5      138.24      160.45     27.46 o 
   4  12   5        2.21       -3.73     12.81 o 
   5  12   5       63.84       55.64     18.74 o 
   6  12   5       64.62       53.77     18.86 o 
   7  12   5      235.26      256.21     31.33 o 
   8  12   5        8.14       23.61     24.55 o 
   9  12   5       44.06       39.45     20.17 o 
  10  12   5       32.49       36.04     20.38 o 
  11  12   5      101.09       96.80     35.30 o 
   0  13   5      166.52      208.55     27.55 o 
   1  13   5      312.01      333.70     49.06 o 
   2  13   5       65.03       54.13     21.03 o 
   3  13   5      171.02      155.90     28.58 o 
   4  13   5       12.48       25.04     16.03 o 
   5  13   5       10.68       -2.02     12.88 o 
   6  13   5       59.46       58.71     19.54 o 
   7  13   5       88.43       65.23     21.33 o 
   8  13   5       64.13       61.96     31.10 o 
   9  13   5        7.48       17.30     26.19 o 
  10  13   5       88.18       79.73     34.84 o 
   2  14   5       28.80       14.87     17.58 o 
   3  14   5      102.04      108.62     26.56 o 
   4  14   5       47.56       49.59     24.43 o 
   5  14   5       44.93       37.39     19.88 o 
   6  14   5       32.87       56.00     21.33 o 
   7  14   5       23.62        3.38     15.61 o 
   8  14   5       62.62       32.97     28.99 o 
   9  14   5       29.15       37.88     30.16 o 
  -7 -14   6        3.14        0.21     12.86 o 
  -6 -14   6       59.54       56.33     17.68 o 
  -5 -14   6       20.45        1.99     12.40 o 
  -4 -14   6       27.55       41.01     19.59 o 
  -3 -14   6       65.87       68.15     18.90 o 
  -2 -14   6      134.47      161.12     24.84 o 
  -1 -14   6       83.09      111.53     38.58 o 
  -9 -13   6       25.74       27.87     14.54 o 
  -8 -13   6       79.26       79.59     19.59 o 
  -7 -13   6      127.28      127.56     21.50 o 
  -6 -13   6       96.92       92.81     19.97 o 
  -5 -13   6       44.92       36.89     12.75 o 
  -4 -13   6        0.49        1.17     11.46 o 
  -3 -13   6      302.59      304.53     26.32 o 
  -2 -13   6       41.61       35.63     13.53 o 
  -1 -13   6       31.12       39.22     16.04 o 
   0 -13   6       13.57        1.63     13.01 o 
   1 -13   6      191.00      220.64     28.45 o 
 -10 -12   6       35.22       40.36     17.44 o 
  -9 -12   6       36.43       34.38     15.75 o 
  -8 -12   6       73.17       75.90     18.64 o 
  -7 -12   6       50.05       51.17     16.32 o 
  -6 -12   6       18.43       22.84     13.87 o 
  -5 -12   6      155.51      180.77     23.37 o 
  -4 -12   6       37.07       37.26     12.61 o 
  -3 -12   6      336.09      363.85     26.91 o 
  -2 -12   6      121.41      113.00     16.89 o 
  -1 -12   6      200.83      213.84     22.10 o 
   0 -12   6       44.07       49.51     13.92 o 
   1 -12   6      246.32      224.55     23.76 o 
   2 -12   6      157.14      159.33     24.31 o 
   3 -12   6       27.04       33.11     16.60 o 
 -10 -11   6       14.38       13.06     19.25 o 
  -9 -11   6       10.55       20.38     14.04 o 
  -8 -11   6       23.65       15.04     12.71 o 
  -7 -11   6      520.20      565.23     38.11 o 
  -6 -11   6        6.41        6.33     10.89 o 
  -5 -11   6      410.53      422.68     28.69 o 
  -4 -11   6       33.08       33.73     11.27 o 
  -3 -11   6       23.38       12.51     10.12 o 
  -2 -11   6      778.11      828.22     46.35 o 
  -1 -11   6      214.12      213.41     20.91 o 
   0 -11   6      208.10      223.10     21.59 o 
   1 -11   6       31.74       36.14     12.66 o 
   2 -11   6      526.31      501.14     28.55 o 
   3 -11   6        1.24       -3.10     10.57 o 
   4 -11   6      124.46      159.45     25.41 o 
 -11 -10   6      233.00      212.88     34.81 o 
 -10 -10   6       31.86       14.83     17.44 o 
  -9 -10   6      172.90      169.07     23.15 o 
  -8 -10   6        2.71        8.87     12.12 o 
  -7 -10   6      207.93      198.79     23.46 o 
  -6 -10   6      189.53      177.04     21.25 o 
  -5 -10   6      158.71      172.10     20.76 o 
  -4 -10   6     1007.95      972.34     31.42 o 
  -3 -10   6      260.68      257.05     21.12 o 
  -2 -10   6      658.95      700.36     28.68 o 
  -1 -10   6       41.04       45.18     11.95 o 
   0 -10   6      548.77      578.84     27.15 o 
   1 -10   6      211.99      236.08     21.63 o 
   2 -10   6      580.05      517.48     27.53 o 
   3 -10   6      284.54      282.07     24.61 o 
   4 -10   6      214.37      199.60     25.91 o 
   5 -10   6      212.42      188.42     26.58 o 
 -11  -9   6        3.75        4.18     14.89 o 
 -10  -9   6      162.34      182.65     25.25 o 
  -9  -9   6      196.21      186.42     23.31 o 
  -8  -9   6       28.26       31.78     13.81 o 
  -7  -9   6        0.80       -6.28      9.16 o 
  -6  -9   6      268.23      284.84     25.77 o 
  -5  -9   6       14.37        6.24      9.91 o 
  -4  -9   6      286.00      338.61     21.04 o 
  -3  -9   6      197.82      194.26     19.53 o 
  -2  -9   6      863.04      897.29     30.08 o 
  -1  -9   6      961.37     1007.13     37.36 o 
   0  -9   6      730.77      748.03     28.79 o 
   1  -9   6      471.68      516.14     25.25 o 
   2  -9   6        0.31       -2.90      8.24 o 
   3  -9   6     1124.93     1138.03     37.27 o 
   4  -9   6        0.92       -2.22      9.50 o 
   5  -9   6      707.64      618.98     36.43 o 
   6  -9   6       45.28       31.14     16.18 o 
 -11  -8   6        4.78        1.69     13.62 o 
 -10  -8   6      220.85      206.17     26.19 o 
  -9  -8   6      292.84      267.16     23.07 o 
  -8  -8   6      442.54      466.18     24.70 o 
  -7  -8   6        7.34        0.82      9.15 o 
  -6  -8   6      772.30      760.28     33.42 o 
  -5  -8   6      264.99      255.43     23.24 o 
  -4  -8   6     1181.69     1185.91     52.34 o 
  -3  -8   6       26.31       14.71      7.46 o 
  -2  -8   6        0.51        5.68      7.47 o 
  -1  -8   6     1395.50     1411.34     35.37 o 
   0  -8   6       12.11        9.72      8.06 o 
   1  -8   6      651.60      600.00     25.45 o 
   2  -8   6       70.70       72.12     13.19 o 
   3  -8   6      118.45      148.94     16.80 o 
   4  -8   6      282.57      296.54     23.25 o 
   5  -8   6      133.51      130.05     20.53 o 
   6  -8   6      368.05      381.93     33.55 o 
   7  -8   6      185.50      185.47     26.28 o 
 -12  -7   6        8.46        1.46     15.13 o 
 -11  -7   6        3.06        7.40     14.07 o 
 -10  -7   6      129.77      167.90     23.85 o 
  -9  -7   6       26.79       41.60     12.47 o 
  -8  -7   6      103.99      106.33     15.64 o 
  -7  -7   6      220.17      252.52     20.24 o 
  -6  -7   6      106.87      112.61     12.99 o 
  -5  -7   6      669.38      643.97     24.08 o 
  -4  -7   6      649.48      707.86     20.33 o 
  -3  -7   6     1603.24     1492.09     36.82 o 
  -2  -7   6       38.21       72.56     11.06 o 
  -1  -7   6      901.89      906.67     27.08 o 
   0  -7   6     1297.89     1362.73     39.35 o 
   1  -7   6     1414.40     1485.46     35.56 o 
   2  -7   6      542.57      479.21     22.31 o 
   3  -7   6      921.36      910.63     30.31 o 
   4  -7   6      116.78      128.50     15.50 o 
   5  -7   6       31.34       25.82     12.38 o 
   6  -7   6      552.61      533.19     32.52 o 
   7  -7   6       76.93       86.33     19.64 o 
   8  -7   6      709.33      708.46     41.17 o 
 -12  -6   6      124.51      151.65     26.44 o 
 -11  -6   6       10.43       -6.48     13.34 o 
 -10  -6   6        6.24       -2.07     11.76 o 
  -9  -6   6      356.48      349.04     24.19 o 
  -8  -6   6      210.87      195.27     18.88 o 
  -7  -6   6        3.00        9.29      9.05 o 
  -6  -6   6        4.29        5.02      8.16 o 
  -5  -6   6      526.36      533.53     21.64 o 
  -4  -6   6      443.04      488.66     16.38 o 
  -3  -6   6     4514.53     4372.39     81.88 o 
  -2  -6   6       75.70      106.03      8.93 o 
  -1  -6   6     3406.66     3379.55     72.82 o 
   0  -6   6      682.85      590.93     21.21 o 
   1  -6   6       39.83       34.42      8.33 o 
   2  -6   6     3678.62     3618.80     51.86 o 
   3  -6   6        2.56        1.13      7.68 o 
   4  -6   6     2115.46     2158.87     43.69 o 
   5  -6   6        0.10        6.69     10.79 o 
   6  -6   6       48.48       45.88     14.91 o 
   7  -6   6      560.01      536.49     32.77 o 
   8  -6   6      104.53      109.29     21.19 o 
   9  -6   6      564.08      572.48     38.12 o 
 -12  -5   6        5.14        1.70     15.48 o 
 -11  -5   6       29.49       35.37     16.15 o 
 -10  -5   6        0.83       -4.37     11.30 o 
  -9  -5   6       86.10      108.66     15.96 o 
  -8  -5   6       13.45        9.57      8.88 o 
  -7  -5   6      242.90      258.77     20.07 o 
  -6  -5   6      100.74       78.47     12.16 o 
  -5  -5   6      623.89      664.06     23.36 o 
  -4  -5   6      715.55      723.52     25.75 o 
  -3  -5   6       46.05      103.25      8.86 o 
  -2  -5   6      454.09      458.11     14.11 o 
  -1  -5   6      842.24      851.67     17.10 o 
   0  -5   6     4231.64     4065.01     99.57 o 
   1  -5   6      136.02      169.28     13.33 o 
   2  -5   6     2585.18     2398.36     46.66 o 
   3  -5   6      601.71      537.60     21.09 o 
   4  -5   6     1156.59     1121.53     35.91 o 
   5  -5   6     1718.30     1650.63     46.62 o 
   6  -5   6      745.70      753.22     34.35 o 
   7  -5   6        0.95        2.59     11.51 o 
   8  -5   6        0.18       -4.47     11.81 o 
   9  -5   6      382.09      372.56     33.48 o 
  10  -5   6      101.25       89.36     21.28 o 
 -12  -4   6      194.40      201.25     28.81 o 
 -11  -4   6      100.26       99.58     21.73 o 
 -10  -4   6       45.55       47.86     16.84 o 
  -9  -4   6      220.70      256.40     22.12 o 
  -8  -4   6       74.02       77.64     13.80 o 
  -7  -4   6      928.53      970.61     30.91 o 
  -6  -4   6       58.53       68.19     11.46 o 
  -5  -4   6      147.90      167.26     14.62 o 
  -4  -4   6     1838.28     1856.27     34.31 o 
  -3  -4   6      324.60      331.02     11.98 o 
  -2  -4   6      363.66      313.90     11.74 o 
  -1  -4   6       29.40       24.17      4.99 o 
   0  -4   6     2826.85     2724.18     47.22 o 
   1  -4   6     1247.76     1253.59     36.51 o 
   2  -4   6     2516.94     2516.23     38.58 o 
   3  -4   6      575.01      512.14     15.12 o 
   4  -4   6      798.49      738.08     23.22 o 
   5  -4   6     1688.80     1576.49     42.89 o 
   6  -4   6        1.85        2.12     10.20 o 
   7  -4   6     1616.10     1588.40     47.93 o 
   8  -4   6       57.07       49.08     15.57 o 
   9  -4   6      122.49      153.28     22.76 o 
  10  -4   6      129.86      124.74     22.58 o 
 -11  -3   6      357.76      318.43     33.28 o 
 -10  -3   6       83.29       67.71     17.85 o 
  -9  -3   6       37.51       42.00     14.80 o 
  -8  -3   6      153.23      162.74     17.46 o 
  -7  -3   6      291.12      286.28     19.05 o 
  -6  -3   6     1776.75     1804.14     38.31 o 
  -5  -3   6        0.07        0.72      6.32 o 
  -4  -3   6      937.37      965.41     24.92 o 
  -3  -3   6        4.53        6.97      3.62 o 
  -2  -3   6     3287.28     3234.60     33.14 o 
  -1  -3   6      188.01      140.04      8.52 o 
   0  -3   6       23.11        4.63      3.75 o 
   1  -3   6     3838.92     4024.78    103.27 o 
   2  -3   6       22.21       11.49      4.34 o 
   3  -3   6     3488.29     3252.77     33.52 o 
   4  -3   6       89.79       92.05      8.65 o 
   5  -3   6     1301.35     1252.29     29.33 o 
   6  -3   6      452.55      491.83     21.72 o 
   7  -3   6      609.81      632.74     25.60 o 
   8  -3   6      878.08      811.89     35.98 o 
   9  -3   6      451.60      444.77     30.86 o 
  10  -3   6      125.16      135.07     22.48 o 
  11  -3   6       25.76       16.88     19.81 o 
 -11  -2   6       62.61       47.39     18.65 o 
 -10  -2   6      505.09      516.85     54.81 o 
  -9  -2   6       60.31       65.24     16.60 o 
  -8  -2   6      260.11      256.26     21.37 o 
  -7  -2   6       26.10       16.15      9.63 o 
  -6  -2   6     2888.01     2731.34     48.66 o 
  -5  -2   6     1086.17     1106.80     28.57 o 
  -4  -2   6     1664.19     1826.18     33.41 o 
  -3  -2   6      798.40      728.34     20.34 o 
  -2  -2   6      421.37      509.36     11.75 o 
  -1  -2   6     3487.51     3616.16     44.06 o 
   0  -2   6      370.05      439.25     12.92 o 
   1  -2   6      505.82      380.71     11.26 o 
   2  -2   6      463.04      565.72     13.52 o 
   3  -2   6     1177.97      882.29     17.31 o 
   4  -2   6     2958.34     3114.44     35.52 o 
   5  -2   6     1362.76     1298.78     25.30 o 
   6  -2   6      425.35      378.84     19.13 o 
   7  -2   6       30.99       26.37     10.01 o 
   8  -2   6      111.11      114.43     15.32 o 
   9  -2   6       69.08       72.58     14.34 o 
  10  -2   6      865.72      862.83     43.30 o 
  11  -2   6        7.07       17.22     18.63 o 
 -11  -1   6       34.99       17.60     17.00 o 
 -10  -1   6      533.56      500.27     34.64 o 
  -9  -1   6        1.47        9.37     13.62 o 
  -8  -1   6      688.82      671.67     28.15 o 
  -7  -1   6      580.80      569.65     25.15 o 
  -6  -1   6       96.81       93.11     13.03 o 
  -5  -1   6     2827.13     2687.50     43.61 o 
  -4  -1   6      165.77      205.79     14.39 o 
  -3  -1   6     4268.61     4338.56     46.87 o 
  -2  -1   6      295.53      294.68      9.01 o 
  -1  -1   6     2214.89     2146.58     30.51 o 
   0  -1   6      370.05      347.58     10.25 o 
   1  -1   6     1884.72     2067.98     27.15 o 
   2  -1   6      799.57     1045.14     18.10 o 
   3  -1   6        3.10        6.12      3.62 o 
   4  -1   6       12.13       28.19      5.00 o 
   5  -1   6        6.46       12.71      4.59 o 
   6  -1   6     2616.04     2695.36     42.35 o 
   7  -1   6       44.53       50.07     10.91 o 
   8  -1   6      157.14      132.83     15.79 o 
   9  -1   6       17.45       17.71     10.63 o 
  10  -1   6      249.33      230.51     25.60 o 
  11  -1   6      454.24      425.57     43.55 o 
  12  -1   6      113.91      101.94     37.18 o 
 -11   0   6       40.11       45.68     19.11 o 
 -10   0   6       22.97       13.83     14.79 o 
  -9   0   6      501.01      522.87     33.52 o 
  -8   0   6      214.29      182.77     18.95 o 
  -7   0   6     2359.56     2451.95     48.65 o 
  -6   0   6       97.71       95.97     13.43 o 
  -5   0   6     1731.12     1685.00     35.55 o 
  -4   0   6      220.94      239.29     13.04 o 
  -3   0   6     2444.93     2312.21     25.15 o 
  -2   0   6     7103.84     7674.74     54.88 o 
  -1   0   6     2325.32     2373.15     24.27 o 
   0   0   6     5641.03     5720.08     58.87 o 
   1   0   6       84.32       89.49      6.22 o 
   2   0   6     4598.57     4639.18     82.14 o 
   3   0   6     1114.04     1307.79     17.65 o 
   4   0   6     1317.42     1248.17     31.74 o 
   5   0   6       34.10       18.25      6.31 o 
   6   0   6      847.94      806.73     23.27 o 
   7   0   6      478.29      466.54     20.44 o 
   8   0   6       20.21       18.04      9.51 o 
   9   0   6       70.89       55.83     12.17 o 
  10   0   6       18.97       20.72     13.84 o 
  11   0   6      206.73      173.87     24.01 o 
  12   0   6       14.09       16.78     20.19 o 
 -10   1   6       22.03       20.14     16.24 o 
  -9   1   6       95.51       85.29     19.14 o 
  -8   1   6      273.12      296.27     23.89 o 
  -7   1   6      106.11      136.96     16.34 o 
  -6   1   6      736.75      820.50     28.81 o 
  -5   1   6      562.04      549.71     22.29 o 
  -4   1   6      820.48      816.31     19.29 o 
  -3   1   6     2170.59     2148.23     37.92 o 
  -2   1   6     6816.98     6600.04     79.48 o 
  -1   1   6     1351.47     1585.87     20.69 o 
   0   1   6     4534.50     4339.23     49.66 o 
   1   1   6     3908.72     4037.50     50.72 o 
   2   1   6     2758.94     2670.71     28.10 o 
   3   1   6     1114.43     1412.73     27.74 o 
   4   1   6      757.49      731.58     17.09 o 
   5   1   6     3235.94     3416.27     44.45 o 
   6   1   6      414.86      390.45     16.45 o 
   7   1   6      496.49      502.37     20.36 o 
   8   1   6      215.62      199.62     16.86 o 
   9   1   6      250.44      268.78     24.58 o 
  10   1   6        3.85       -5.22     11.42 o 
  11   1   6      193.18      215.77     38.18 o 
  12   1   6       20.41       21.32     19.81 o 
 -10   2   6       11.16       -4.05     17.58 o 
  -9   2   6      483.70      524.18     34.33 o 
  -8   2   6      211.99      210.13     20.88 o 
  -7   2   6        1.57       -2.37      8.53 o 
  -6   2   6      195.13      223.55     19.15 o 
  -5   2   6       35.00       34.48      9.73 o 
  -4   2   6     1799.45     1742.19     29.16 o 
  -3   2   6      537.33      528.34     16.12 o 
  -2   2   6       99.05       49.97      6.47 o 
  -1   2   6       34.94       33.84      5.25 o 
   0   2   6     5988.46     5605.21     87.27 o 
   1   2   6     3787.85     3448.71     60.97 o 
   2   2   6     2833.54     2905.61     78.47 o 
   3   2   6      211.58       99.08      7.98 o 
   4   2   6       69.17       62.24      4.76 o 
   5   2   6     2139.04     1953.66     33.98 o 
   6   2   6       37.19       33.47      7.27 o 
   7   2   6     1084.65     1096.50     27.19 o 
   8   2   6       46.69       48.17     10.44 o 
   9   2   6      260.79      256.05     23.67 o 
  10   2   6      414.50      427.66     27.80 o 
  11   2   6        3.05       14.58     12.82 o 
  12   2   6        1.93       -9.95     13.81 o 
  13   2   6       22.86       17.01     21.13 o 
  -9   3   6      141.68      141.77     29.99 o 
  -8   3   6      436.63      425.60     40.14 o 
  -7   3   6       22.72       21.90     10.85 o 
  -6   3   6        3.67       -0.29      8.52 o 
  -5   3   6       33.40       29.92     10.04 o 
  -4   3   6      865.88      893.94     23.00 o 
  -3   3   6      850.77      939.90     21.80 o 
  -2   3   6      386.80      355.13     13.39 o 
  -1   3   6       45.29       88.72      7.37 o 
   0   3   6      843.66      692.48     12.93 o 
   1   3   6     5900.67     5959.40    101.17 o 
   2   3   6      518.33      541.78     16.04 o 
   3   3   6     7473.98     7760.26    180.56 o 
   4   3   6      135.17      165.86      9.93 o 
   5   3   6     3048.15     2849.83     49.87 o 
   6   3   6      384.04      386.46     15.24 o 
   7   3   6     2515.27     2440.46     38.10 o 
   8   3   6     1041.35     1087.41     36.30 o 
   9   3   6      976.20      979.97     36.54 o 
  10   3   6       75.13       77.20     16.31 o 
  11   3   6       61.95       55.72     15.94 o 
  12   3   6      134.05      167.75     30.74 o 
  13   3   6        4.45        3.06     18.67 o 
  -9   4   6      124.21      134.97     31.10 o 
  -8   4   6      126.23      134.13     27.85 o 
  -7   4   6        0.04        6.93     11.38 o 
  -6   4   6      496.86      471.51     28.97 o 
  -5   4   6       14.34       16.96     11.07 o 
  -4   4   6      492.41      540.28     19.83 o 
  -3   4   6     1061.20     1017.97     24.04 o 
  -2   4   6       33.57       42.41      7.38 o 
  -1   4   6     2204.07     2194.50     43.60 o 
   0   4   6        4.44        3.10      5.15 o 
   1   4   6     1726.68     1540.82     39.21 o 
   2   4   6     1328.02     1287.32     22.29 o 
   3   4   6     1664.40     1791.24     23.27 o 
   4   4   6      287.31      274.41      8.91 o 
   5   4   6      143.73      197.60      8.88 o 
   6   4   6     1410.45     1363.50     28.18 o 
   7   4   6       67.12       65.42     12.91 o 
   8   4   6     2262.40     2260.79     62.63 o 
   9   4   6       76.84       93.04     15.87 o 
  10   4   6      335.51      390.62     27.53 o 
  11   4   6        1.43       13.52     12.75 o 
  12   4   6      221.68      244.22     34.78 o 
  13   4   6       37.24       21.52     18.14 o 
  -8   5   6      174.12      190.13     32.60 o 
  -7   5   6       22.91       16.81     14.11 o 
  -6   5   6     1206.75     1088.26     42.35 o 
  -5   5   6      526.07      511.00     29.22 o 
  -4   5   6       49.84       33.07     10.41 o 
  -3   5   6      484.41      485.82     22.20 o 
  -2   5   6       42.20       75.17     11.46 o 
  -1   5   6      556.25      567.28     20.94 o 
   0   5   6       23.71       14.62      6.61 o 
   1   5   6      883.71      819.82     28.62 o 
   2   5   6     3437.62     3304.63     54.33 o 
   3   5   6       49.17       33.34      4.59 o 
   4   5   6     3991.45     4246.58     40.35 o 
   5   5   6      162.77      188.09      9.62 o 
   6   5   6      203.17      169.60     11.00 o 
   7   5   6       98.60      116.42     15.21 o 
   8   5   6      869.70      816.76     32.21 o 
   9   5   6      829.31      850.35     34.45 o 
  10   5   6      271.25      284.29     26.08 o 
  11   5   6      104.44      128.57     19.84 o 
  12   5   6       13.91       -6.16     14.70 o 
  13   5   6       98.21       84.49     25.77 o 
  -8   6   6      131.86      119.48     41.85 o 
  -7   6   6      214.21      199.17     25.53 o 
  -6   6   6       97.61       82.05     17.78 o 
  -5   6   6     2553.00     2317.42     82.76 o 
  -4   6   6       55.64       63.69     12.65 o 
  -3   6   6      649.87      720.98     27.30 o 
  -2   6   6      365.20      328.19     19.76 o 
  -1   6   6     1811.13     1823.82     44.78 o 
   0   6   6     1176.50     1237.06     32.19 o 
   1   6   6     1072.91     1145.32     34.66 o 
   2   6   6     2095.58     2113.92     44.19 o 
   3   6   6      754.89      898.37     23.83 o 
   4   6   6      798.55      794.53     16.74 o 
   5   6   6      184.50      175.50     12.78 o 
   6   6   6      283.51      285.33     14.98 o 
   7   6   6     1104.40     1156.10     34.94 o 
   8   6   6       22.52       16.04     10.78 o 
   9   6   6       32.53       46.94     13.72 o 
  10   6   6       16.92        9.42     11.33 o 
  11   6   6      338.14      365.91     29.76 o 
  12   6   6        1.08      -12.91     14.22 o 
  13   6   6       56.22       43.17     22.69 o 
  -7   7   6      332.58      395.19     40.45 o 
  -6   7   6      267.76      286.60     35.54 o 
  -5   7   6      511.28      494.92     31.03 o 
  -4   7   6      637.13      665.83     29.15 o 
  -3   7   6      781.39      782.05     29.71 o 
  -2   7   6     1555.24     1513.17     47.25 o 
  -1   7   6      242.14      261.43     19.45 o 
   0   7   6     1662.20     1653.68     36.38 o 
   1   7   6       45.14       38.27      8.55 o 
   2   7   6     1483.12     1458.33     31.80 o 
   3   7   6     1163.74     1112.96     27.16 o 
   4   7   6      110.80       96.93     10.70 o 
   5   7   6      311.79      313.39     20.04 o 
   6   7   6       13.66        9.95      6.78 o 
   7   7   6     1698.71     1672.58     49.53 o 
   8   7   6      556.85      559.37     47.42 o 
   9   7   6       63.58       53.98     14.52 o 
  10   7   6      142.20      157.85     20.61 o 
  11   7   6      181.96      178.78     23.14 o 
  12   7   6      111.35      113.00     25.95 o 
  13   7   6       78.91       70.87     25.00 o 
  -6   8   6      228.06      251.45     35.17 o 
  -5   8   6        2.43        6.55     13.86 o 
  -4   8   6      572.52      550.47     37.27 o 
  -3   8   6        0.33        0.74      9.47 o 
  -2   8   6     1194.42     1191.13     36.09 o 
  -1   8   6      244.07      260.54     20.34 o 
   0   8   6      992.86     1008.16     47.95 o 
   1   8   6      209.63      236.07     18.42 o 
   2   8   6      647.42      652.75     23.93 o 
   3   8   6      490.96      470.51     20.70 o 
   4   8   6       67.53       85.06     11.42 o 
   5   8   6      743.50      749.59     29.48 o 
   6   8   6      129.55      125.25     16.16 o 
   7   8   6       10.88       18.86     14.05 o 
   8   8   6       70.49       86.89     19.86 o 
   9   8   6        2.02        0.42     10.48 o 
  10   8   6       32.87       60.00     15.73 o 
  11   8   6        1.27        1.33     12.43 o 
  12   8   6        9.49       19.72     17.85 o 
  13   8   6      342.27      340.47     42.35 o 
  -5   9   6       58.47       61.33     20.05 o 
  -4   9   6      226.38      206.99     25.75 o 
  -3   9   6       30.57       47.20     15.12 o 
  -2   9   6       51.57       53.42     15.30 o 
  -1   9   6     1302.05     1205.53     54.34 o 
   0   9   6      531.90      496.58     24.23 o 
   1   9   6     1061.50     1032.69     32.00 o 
   2   9   6      261.85      263.00     19.88 o 
   3   9   6      208.24      204.21     17.42 o 
   4   9   6      705.52      646.52     29.96 o 
   5   9   6     3933.99     3847.84     87.11 o 
   6   9   6       30.63       27.08     11.18 o 
   7   9   6        2.92        2.27      9.29 o 
   8   9   6       11.60        6.20     13.56 o 
   9   9   6        7.18        0.01     13.62 o 
  10   9   6      236.71      250.95     32.06 o 
  11   9   6       55.01       49.93     21.44 o 
  12   9   6       31.09       24.55     29.46 o 
  13   9   6       75.62       71.78     37.41 o 
  -4  10   6       76.98       60.98     18.45 o 
  -3  10   6      225.49      283.59     29.91 o 
  -2  10   6        4.98        5.80     12.11 o 
  -1  10   6      153.88      164.85     21.58 o 
   0  10   6       43.27       34.20     13.38 o 
   1  10   6      455.65      460.08     27.76 o 
   2  10   6       16.82       15.20      9.45 o 
   3  10   6      177.76      182.71     21.12 o 
   4  10   6       82.12       70.96     14.97 o 
   5  10   6       17.44       15.79     11.36 o 
   6  10   6     1277.66     1314.72     42.49 o 
   7  10   6      551.77      527.71     28.42 o 
   8  10   6      134.95      145.91     24.94 o 
   9  10   6       63.32       50.83     18.85 o 
  10  10   6       35.64       54.36     19.95 o 
  11  10   6      179.80      154.15     27.43 o 
  12  10   6       52.69       37.88     34.84 o 
  -3  11   6      349.53      355.02     34.41 o 
  -2  11   6      141.27      161.12     23.34 o 
  -1  11   6       12.33       25.70     13.18 o 
   0  11   6      261.67      299.58     28.97 o 
   1  11   6       48.13       60.57     15.96 o 
   2  11   6       65.44       62.54     15.14 o 
   3  11   6      163.73      149.04     25.01 o 
   4  11   6      184.72      200.53     28.18 o 
   5  11   6       20.60       11.78     11.81 o 
   6  11   6      415.62      398.51     26.26 o 
   7  11   6        1.82       -2.72     10.66 o 
   8  11   6      195.75      224.65     30.76 o 
   9  11   6        9.72       11.29     16.82 o 
  10  11   6      137.89      116.89     30.51 o 
  11  11   6        3.97       36.39     19.55 o 
  12  11   6       21.21       14.73     27.36 o 
  -1  12   6       90.10      101.25     20.91 o 
   0  12   6      197.73      213.90     26.71 o 
   1  12   6        3.40       -2.02     12.27 o 
   2  12   6      140.04      148.08     26.62 o 
   3  12   6       14.26       20.69     15.05 o 
   4  12   6       35.00       60.78     19.99 o 
   5  12   6      127.39      106.39     22.72 o 
   6  12   6      101.84       81.90     20.95 o 
   7  12   6      107.82      139.79     31.33 o 
   8  12   6       74.30       67.36     21.23 o 
   9  12   6      305.12      307.72     37.07 o 
  10  12   6        9.16        0.14     16.68 o 
  11  12   6       68.95       61.27     23.19 o 
   0  13   6      364.76      407.42     51.09 o 
   1  13   6      200.62      180.70     31.91 o 
   2  13   6      541.55      531.10     43.20 o 
   3  13   6      136.54      139.90     27.75 o 
   4  13   6       47.99       29.09     18.08 o 
   5  13   6        2.99       14.60     14.97 o 
   6  13   6       27.69       16.97     15.18 o 
   7  13   6      260.52      246.10     27.72 o 
   8  13   6       58.36       10.99     25.95 o 
   9  13   6        9.72       -1.40     24.08 o 
  10  13   6      159.60      163.20     44.42 o 
   3  14   6      592.34      587.69     46.97 o 
   4  14   6       38.16       24.31     18.30 o 
   5  14   6       55.96       66.10     21.92 o 
   6  14   6       10.27       23.62     18.84 o 
   7  14   6       75.36       93.65     24.06 o 
   8  14   6       29.52       36.71     31.10 o 
   9  14   6        7.25      -11.46     17.86 o 
  -6 -14   7        0.45       -7.75     12.76 o 
  -5 -14   7        1.69       10.05     14.15 o 
  -4 -14   7      105.72       94.88     17.86 o 
  -3 -14   7        2.93       12.46     14.39 o 
  -2 -14   7       40.28       30.41     16.77 o 
  -8 -13   7      120.60      104.67     22.08 o 
  -7 -13   7       52.38       49.92     16.90 o 
  -6 -13   7      185.57      186.38     25.41 o 
  -5 -13   7        1.86       -1.41     10.85 o 
  -4 -13   7      130.47      139.85     19.57 o 
  -3 -13   7      103.00       89.52     16.96 o 
  -2 -13   7      283.99      303.82     27.00 o 
  -1 -13   7       54.69       32.16     13.51 o 
   0 -13   7        1.64      -10.34     10.34 o 
   1 -13   7      209.72      195.38     27.54 o 
  -9 -12   7       21.70       12.38     14.88 o 
  -8 -12   7       60.31       71.64     18.64 o 
  -7 -12   7       73.70       68.12     17.68 o 
  -6 -12   7      120.97      132.35     21.11 o 
  -5 -12   7      188.28      169.11     22.89 o 
  -4 -12   7       51.47       41.86     14.75 o 
  -3 -12   7       93.86      100.25     16.46 o 
  -2 -12   7        0.57        1.45     10.18 o 
  -1 -12   7      139.50      138.39     18.92 o 
   0 -12   7       15.67        9.14     10.62 o 
   1 -12   7      107.29      117.18     18.14 o 
   2 -12   7      124.19      103.37     18.36 o 
   3 -12   7      119.09      114.86     23.51 o 
 -10 -11   7       56.78       56.71     19.59 o 
  -9 -11   7       50.24       41.30     16.32 o 
  -8 -11   7       29.68       17.34     12.10 o 
  -7 -11   7      194.10      196.81     24.48 o 
  -6 -11   7       29.13       41.64     15.08 o 
  -5 -11   7      422.43      423.77     30.35 o 
  -4 -11   7      177.25      186.22     22.87 o 
  -3 -11   7     1146.43     1208.71     40.70 o 
  -2 -11   7       13.91       19.76     11.15 o 
  -1 -11   7      400.74      404.34     27.12 o 
   0 -11   7       35.38       19.45     11.23 o 
   1 -11   7        6.45        8.54      9.94 o 
   2 -11   7      322.58      314.54     26.37 o 
   3 -11   7      102.19      105.64     18.00 o 
   4 -11   7      165.91      178.78     27.05 o 
 -10 -10   7       77.51       54.41     17.45 o 
  -9 -10   7        1.93       10.40     12.45 o 
  -8 -10   7       59.97       60.13     16.37 o 
  -7 -10   7       50.44       53.88     15.44 o 
  -6 -10   7       12.04       12.91     10.62 o 
  -5 -10   7      464.93      491.49     29.93 o 
  -4 -10   7       28.21       14.47     11.34 o 
  -3 -10   7       98.21      117.94     14.19 o 
  -2 -10   7     1089.79     1133.36     42.99 o 
  -1 -10   7      709.97      676.05     28.81 o 
   0 -10   7      789.83      784.86     31.28 o 
   1 -10   7       24.66        2.57      9.40 o 
   2 -10   7      447.44      461.22     26.30 o 
   3 -10   7      132.89      134.90     18.84 o 
   4 -10   7      401.24      456.65     34.44 o 
   5 -10   7       56.28       61.86     19.38 o 
 -11  -9   7      183.87      203.31     23.99 o 
 -10  -9   7        4.09       11.99     16.40 o 
  -9  -9   7       91.41       84.31     18.08 o 
  -8  -9   7       27.84       34.33     14.01 o 
  -7  -9   7      707.58      696.89     30.51 o 
  -6  -9   7       74.69       54.32     14.14 o 
  -5  -9   7      496.21      481.84     28.15 o 
  -4  -9   7      261.38      247.02     23.74 o 
  -3  -9   7       24.94       18.38      9.52 o 
  -2  -9   7     1258.13     1354.81     36.78 o 
  -1  -9   7      111.62       99.11     14.46 o 
   0  -9   7     1243.91     1189.43     35.92 o 
   1  -9   7      162.90      152.48     17.45 o 
   2  -9   7      875.38      812.39     31.71 o 
   3  -9   7      838.71      781.04     31.93 o 
   4  -9   7      321.77      289.07     29.08 o 
   5  -9   7      395.54      469.09     35.27 o 
   6  -9   7       33.88       29.36     16.58 o 
 -11  -8   7       72.82       87.66     21.17 o 
 -10  -8   7       55.65       55.60     17.69 o 
  -9  -8   7      199.69      163.75     19.48 o 
  -8  -8   7        2.30        4.39      9.23 o 
  -7  -8   7      206.13      192.41     21.96 o 
  -6  -8   7      568.23      521.23     28.70 o 
  -5  -8   7       16.06       12.90     10.31 o 
  -4  -8   7      662.00      625.21     30.23 o 
  -3  -8   7      427.17      428.65     21.27 o 
  -2  -8   7      175.89      187.65     15.19 o 
  -1  -8   7     1525.86     1485.02     37.11 o 
   0  -8   7      327.92      381.49     21.40 o 
   1  -8   7      198.01      231.22     19.63 o 
   2  -8   7       32.43       34.92     10.37 o 
   3  -8   7      354.54      371.22     23.03 o 
   4  -8   7       52.21       57.82     12.88 o 
   5  -8   7      978.01      978.02     43.21 o 
   6  -8   7       88.71       78.98     18.80 o 
   7  -8   7      332.64      322.08     33.03 o 
 -11  -7   7        9.69       14.50     15.90 o 
 -10  -7   7      390.29      410.68     30.38 o 
  -9  -7   7        4.85        2.72     10.12 o 
  -8  -7   7      905.76      866.53     32.87 o 
  -7  -7   7        0.74       12.16      9.31 o 
  -6  -7   7     1109.51     1102.07     33.15 o 
  -5  -7   7       58.12       76.96     12.54 o 
  -4  -7   7     1745.38     1678.51     44.95 o 
  -3  -7   7       37.81       43.11      9.27 o 
  -2  -7   7      652.80      658.88     23.95 o 
  -1  -7   7     2376.81     2292.69     38.03 o 
   0  -7   7        3.12        2.53      7.11 o 
   1  -7   7     1513.85     1414.50     35.00 o 
   2  -7   7        0.02       -1.15      7.68 o 
   3  -7   7      156.26      157.69     16.33 o 
   4  -7   7      415.65      432.45     22.91 o 
   5  -7   7      832.80      772.45     36.75 o 
   6  -7   7      134.31      171.64     23.51 o 
   7  -7   7        2.38       11.47     13.34 o 
   8  -7   7      310.21      310.81     32.78 o 
 -11  -6   7        0.60      -11.85     12.75 o 
 -10  -6   7       32.87       61.33     25.22 o 
  -9  -6   7       30.03       18.35     11.35 o 
  -8  -6   7      148.29      162.85     18.24 o 
  -7  -6   7      685.33      673.63     27.86 o 
  -6  -6   7       40.65       48.14     11.31 o 
  -5  -6   7     1052.66     1085.95     27.48 o 
  -4  -6   7      951.86      921.64     26.65 o 
  -3  -6   7     1649.14     1529.48     31.12 o 
  -2  -6   7      149.50      163.41     13.99 o 
  -1  -6   7     1851.00     1691.24     36.92 o 
   0  -6   7       88.41       65.89     10.03 o 
   1  -6   7     1162.39     1024.04     46.76 o 
   2  -6   7      606.00      593.63     23.37 o 
   3  -6   7      622.65      670.29     25.26 o 
   4  -6   7      264.57      275.89     19.73 o 
   5  -6   7        1.68       -0.06     10.21 o 
   6  -6   7      634.66      644.31     33.58 o 
   7  -6   7       33.96       23.10     13.37 o 
   8  -6   7      238.73      260.42     28.82 o 
   9  -6   7        4.95       13.73     15.75 o 
 -11  -5   7        1.09      -13.81     13.81 o 
 -10  -5   7       75.45       99.09     19.97 o 
  -9  -5   7       16.96       28.60     11.90 o 
  -8  -5   7       11.74        1.57      9.08 o 
  -7  -5   7     2027.61     2053.19     45.05 o 
  -6  -5   7      213.77      222.85     18.50 o 
  -5  -5   7      385.88      398.08     23.22 o 
  -4  -5   7      338.84      403.46     18.44 o 
  -3  -5   7     1423.15     1413.63     24.66 o 
  -2  -5   7      155.49      187.04     11.14 o 
  -1  -5   7     1155.19     1073.67     20.46 o 
   0  -5   7      893.44      812.31     23.40 o 
   1  -5   7     2367.67     2567.30     47.18 o 
   2  -5   7      540.43      414.79     18.49 o 
   3  -5   7      117.59      132.29     13.46 o 
   4  -5   7     1286.32     1316.79     32.79 o 
   5  -5   7       86.19       68.14     14.88 o 
   6  -5   7      843.04      766.13     34.63 o 
   7  -5   7        3.26       11.03     11.59 o 
   8  -5   7        5.29        9.12     13.53 o 
   9  -5   7      579.06      583.81     36.27 o 
  10  -5   7       62.64       78.69     20.47 o 
 -11  -4   7       27.43       -0.70     14.51 o 
 -10  -4   7       94.28      109.20     21.16 o 
  -9  -4   7      189.06      221.95     21.48 o 
  -8  -4   7      145.16      155.25     16.05 o 
  -7  -4   7        2.79       -3.58      8.45 o 
  -6  -4   7      173.90      180.75     17.10 o 
  -5  -4   7      250.25      277.48     17.82 o 
  -4  -4   7      737.61      795.16     24.43 o 
  -3  -4   7      111.82      101.32      8.29 o 
  -2  -4   7      109.83       87.45      8.21 o 
  -1  -4   7       15.29        1.15      4.08 o 
   0  -4   7     2363.88     2251.35     30.25 o 
   1  -4   7      258.47      269.35     11.13 o 
   2  -4   7     3502.13     3417.69     32.63 o 
   3  -4   7      586.54      653.93     21.44 o 
   4  -4   7     1720.04     1756.94     42.89 o 
   5  -4   7      852.58      844.00     32.73 o 
   6  -4   7      842.29      786.95     33.62 o 
   7  -4   7       96.35       68.51     15.63 o 
   8  -4   7      442.92      468.91     35.13 o 
   9  -4   7      173.45      180.04     23.86 o 
  10  -4   7      167.12      154.06     30.74 o 
 -11  -3   7       84.17       98.04     22.40 o 
 -10  -3   7        8.65       13.62     13.73 o 
  -9  -3   7      257.88      268.84     23.33 o 
  -8  -3   7      273.53      289.94     23.05 o 
  -7  -3   7      134.22      125.32     15.42 o 
  -6  -3   7        9.34        6.94      8.46 o 
  -5  -3   7      863.65      896.76     27.17 o 
  -4  -3   7     2517.11     2563.13     41.27 o 
  -3  -3   7      220.12      261.35     14.53 o 
  -2  -3   7     3106.63     3141.56     31.66 o 
  -1  -3   7      310.46      295.76     11.20 o 
   0  -3   7     1856.04     1648.89     23.40 o 
   1  -3   7     3165.19     3734.55     78.81 o 
   2  -3   7     2128.96     2134.71     34.89 o 
   3  -3   7      567.56      474.98     14.62 o 
   4  -3   7     1289.50     1283.07     23.68 o 
   5  -3   7     1440.46     1360.49     30.85 o 
   6  -3   7       26.10       18.50      8.95 o 
   7  -3   7     2044.21     2021.34     51.93 o 
   8  -3   7      214.14      210.06     24.93 o 
   9  -3   7      615.01      617.81     34.08 o 
  10  -3   7       38.29       44.21     20.71 o 
  11  -3   7       67.57      112.58     28.11 o 
 -11  -2   7      126.00      115.40     23.99 o 
 -10  -2   7        0.07       -5.76     14.46 o 
  -9  -2   7       81.84       85.20     15.87 o 
  -8  -2   7       91.54      102.12     15.42 o 
  -7  -2   7      128.36      131.35     15.50 o 
  -6  -2   7      189.70      202.86     17.69 o 
  -5  -2   7      526.75      630.50     23.36 o 
  -4  -2   7      495.56      416.40     18.61 o 
  -3  -2   7      122.00      142.60     12.08 o 
  -2  -2   7      129.71       93.78      7.24 o 
  -1  -2   7      462.45      725.12     15.53 o 
   0  -2   7      339.09      289.43     10.83 o 
   1  -2   7     1922.84     1783.27     33.43 o 
   2  -2   7       48.29      100.50      7.78 o 
   3  -2   7     5935.35     6075.52     71.66 o 
   4  -2   7        6.12        3.52      4.32 o 
   5  -2   7      786.12      698.18     22.11 o 
   6  -2   7      100.04       96.15     12.23 o 
   7  -2   7     1097.62     1056.01     31.13 o 
   8  -2   7      865.40      810.27     29.51 o 
   9  -2   7      302.08      316.04     28.03 o 
  10  -2   7      826.33      802.13     49.92 o 
  11  -2   7       28.85       22.27     19.47 o 
 -11  -1   7      119.56      113.34     24.20 o 
 -10  -1   7      601.04      606.26     38.08 o 
  -9  -1   7       87.41       66.56     17.62 o 
  -8  -1   7      245.68      238.65     21.54 o 
  -7  -1   7      471.71      403.77     22.82 o 
  -6  -1   7      996.51      881.95     29.19 o 
  -5  -1   7      780.05      792.99     25.76 o 
  -4  -1   7     2040.36     2164.66     37.94 o 
  -3  -1   7      140.90       99.54     10.38 o 
  -2  -1   7      646.99      728.61     14.89 o 
  -1  -1   7     1878.66     1755.13     22.65 o 
   0  -1   7      961.31      957.23     17.60 o 
   1  -1   7     7601.89     7910.31     97.81 o 
   2  -1   7        1.26        2.97      3.53 o 
   3  -1   7     1024.77      942.86     18.88 o 
   4  -1   7     3747.96     3976.74     80.42 o 
   5  -1   7     1055.21     1055.46     28.26 o 
   6  -1   7       23.61       24.17      8.28 o 
   7  -1   7       41.16       30.23      9.52 o 
   8  -1   7      656.21      685.89     26.66 o 
   9  -1   7        2.02       -2.13     10.52 o 
  10  -1   7      175.61      206.27     25.19 o 
  11  -1   7       24.67       30.52     19.33 o 
  12  -1   7      233.22      220.25     51.20 o 
 -10   0   7      180.07      225.31     28.24 o 
  -9   0   7      350.03      313.12     30.50 o 
  -8   0   7      711.20      690.07     29.92 o 
  -7   0   7       14.73       19.57     10.15 o 
  -6   0   7     2660.37     2617.42     48.55 o 
  -5   0   7     1106.77     1065.10     29.90 o 
  -4   0   7      145.77      111.37     11.93 o 
  -3   0   7     1945.07     1937.85     24.35 o 
  -2   0   7      308.96      426.98     12.29 o 
  -1   0   7     6854.00     7405.72     82.10 o 
   0   0   7      310.84      526.32     12.91 o 
   1   0   7      127.23      212.54      8.90 o 
   2   0   7     4400.07     4772.48     66.12 o 
   3   0   7       12.39        3.47      3.43 o 
   4   0   7     3181.08     3477.31     62.04 o 
   5   0   7      242.07      244.53     13.76 o 
   6   0   7     1884.62     1852.64     34.22 o 
   7   0   7      562.52      578.57     22.50 o 
   8   0   7      764.21      713.00     26.59 o 
   9   0   7       97.18       79.33     16.42 o 
  10   0   7      160.22      181.12     22.79 o 
  11   0   7      224.67      232.99     27.22 o 
  12   0   7       95.92       80.61     20.33 o 
 -10   1   7      165.07      148.76     48.87 o 
  -9   1   7       36.47       52.85     17.30 o 
  -8   1   7        0.51        6.50     10.64 o 
  -7   1   7     2511.33     2542.10     52.04 o 
  -6   1   7      867.37      784.20     28.61 o 
  -5   1   7     2900.73     3039.72     49.66 o 
  -4   1   7      180.31      187.76     15.20 o 
  -3   1   7     1506.25     1440.48     23.72 o 
  -2   1   7     3926.40     4033.79     36.68 o 
  -1   1   7     4774.58     5048.76     52.13 o 
   0   1   7     2077.63     1987.56     26.39 o 
   1   1   7     1970.57     2310.57     40.09 o 
   2   1   7     1604.80     1402.71     19.86 o 
   3   1   7      505.50      551.68     10.89 o 
   4   1   7      367.75      236.73      8.71 o 
   5   1   7      678.05      623.73     12.08 o 
   6   1   7      786.16      818.12     22.21 o 
   7   1   7      663.14      642.55     22.51 o 
   8   1   7       82.78       76.23     15.01 o 
   9   1   7        6.95       12.83     11.21 o 
  10   1   7       53.56       51.51     15.99 o 
  11   1   7      210.00      252.61     27.34 o 
  12   1   7      106.87       96.67     20.92 o 
 -10   2   7       46.36       62.33     25.22 o 
  -9   2   7        6.31       13.00     21.16 o 
  -8   2   7        1.67       -3.24      9.30 o 
  -7   2   7      473.45      503.41     25.87 o 
  -6   2   7      551.43      574.96     26.09 o 
  -5   2   7     1483.73     1505.07     36.69 o 
  -4   2   7      188.16      224.53     16.85 o 
  -3   2   7     1417.73     1485.56     26.35 o 
  -2   2   7     2315.19     2261.49     35.81 o 
  -1   2   7      179.02      150.68      9.10 o 
   0   2   7     4881.48     4672.57     65.87 o 
   1   2   7      318.54      316.01      9.78 o 
   2   2   7     6796.59     6487.36     86.40 o 
   3   2   7       84.37      120.21      9.13 o 
   4   2   7      323.63      185.80     10.50 o 
   5   2   7     2217.24     2130.61     31.86 o 
   6   2   7      364.83      343.09     14.96 o 
   7   2   7      339.97      334.65     22.13 o 
   8   2   7      821.33      760.74     41.40 o 
   9   2   7       77.16      108.37     17.53 o 
  10   2   7       15.22       13.10     12.01 o 
  11   2   7      135.44      165.46     23.28 o 
  12   2   7        0.10       -0.06     13.30 o 
  13   2   7       14.38       15.67     21.82 o 
  -9   3   7      379.32      399.14     45.10 o 
  -8   3   7       18.05        6.64     11.37 o 
  -7   3   7      238.39      257.46     26.71 o 
  -6   3   7      710.22      704.23     33.93 o 
  -5   3   7       25.12       18.27      9.79 o 
  -4   3   7     2708.64     2695.06     45.50 o 
  -3   3   7      157.89      186.55     12.80 o 
  -2   3   7     4334.56     4557.08     76.27 o 
  -1   3   7      685.83      755.84     16.69 o 
   0   3   7     2190.02     2102.54     23.27 o 
   1   3   7     2204.73     2146.43     32.07 o 
   2   3   7      160.71      135.09      7.00 o 
   3   3   7      190.85      127.49      9.35 o 
   4   3   7     3466.48     3543.47     68.51 o 
   5   3   7     1211.03     1122.99     38.08 o 
   6   3   7      138.75      148.02     15.62 o 
   7   3   7     1086.73     1013.01     34.08 o 
   8   3   7        8.49        7.89      9.96 o 
   9   3   7      161.10      168.30     20.36 o 
  10   3   7       70.84       77.73     16.37 o 
  11   3   7      145.64      143.65     21.73 o 
  12   3   7        4.05        3.74     13.20 o 
  13   3   7       87.16       79.68     26.42 o 
  -9   4   7      134.16      134.94     34.25 o 
  -8   4   7      307.87      300.50     45.36 o 
  -7   4   7        2.24        3.13     11.06 o 
  -6   4   7      236.36      228.00     24.69 o 
  -5   4   7      350.84      349.67     26.78 o 
  -4   4   7        2.94       -1.35      9.72 o 
  -3   4   7     1844.91     1865.39     43.22 o 
  -2   4   7      452.63      434.63     19.43 o 
  -1   4   7     4868.00     5169.37     94.40 o 
   0   4   7      753.64      716.46     20.97 o 
   1   4   7     1623.11     1618.20     28.27 o 
   2   4   7      136.67      154.44     10.44 o 
   3   4   7     1664.77     1554.06     20.60 o 
   4   4   7      682.77      765.66     19.08 o 
   5   4   7     3081.62     2936.49     36.80 o 
   6   4   7       89.09       91.10     12.79 o 
   7   4   7      302.03      277.62     20.97 o 
   8   4   7       20.39       21.44     11.20 o 
   9   4   7       81.46       79.43     15.43 o 
  10   4   7      878.06      871.72     37.37 o 
  11   4   7        2.16        4.17     11.66 o 
  12   4   7       70.84       73.61     18.34 o 
  13   4   7       18.23       10.91     18.24 o 
  -8   5   7      366.86      369.78     43.98 o 
  -7   5   7      241.96      229.44     26.77 o 
  -6   5   7      173.23      192.07     23.75 o 
  -5   5   7        3.90       13.14     10.87 o 
  -4   5   7     1671.69     1667.12     47.87 o 
  -3   5   7        1.69        2.46      8.02 o 
  -2   5   7       17.24       14.83      8.01 o 
  -1   5   7      787.88      789.60     25.16 o 
   0   5   7      143.00      184.79     14.35 o 
   1   5   7     2693.95     2766.02     49.07 o 
   2   5   7      542.78      496.71     17.16 o 
   3   5   7      384.19      394.84     14.40 o 
   4   5   7     1284.59     1276.04     30.71 o 
   5   5   7     1394.49     1416.24     28.28 o 
   6   5   7      864.87      882.39     25.18 o 
   7   5   7      954.27      912.32     31.82 o 
   8   5   7      835.62      869.49     33.22 o 
   9   5   7      721.01      669.34     31.22 o 
  10   5   7       80.92       74.99     16.48 o 
  11   5   7        6.85       16.62     13.66 o 
  12   5   7       21.97       34.53     15.58 o 
  13   5   7        0.06       -5.37     15.22 o 
  -7   6   7       99.93      112.54     21.02 o 
  -6   6   7        3.73        1.26     14.91 o 
  -5   6   7      673.39      573.79     32.99 o 
  -4   6   7      655.18      610.83     32.05 o 
  -3   6   7      277.86      288.98     20.85 o 
  -2   6   7      132.30      146.33     15.71 o 
  -1   6   7      756.42      726.35     27.50 o 
   0   6   7       26.14       13.82      7.47 o 
   1   6   7     1667.18     1674.72     34.46 o 
   2   6   7     1608.59     1560.79     30.92 o 
   3   6   7        3.82        0.64      5.36 o 
   4   6   7     2125.42     2177.92     44.16 o 
   5   6   7       53.80       61.90     12.86 o 
   6   6   7      176.92      181.95     13.35 o 
   7   6   7       25.97       22.23     10.13 o 
   8   6   7     1834.90     1783.98     54.79 o 
   9   6   7      264.86      299.69     24.52 o 
  10   6   7      449.97      404.84     27.62 o 
  11   6   7      156.92      174.99     22.92 o 
  12   6   7      116.60       74.77     18.62 o 
  13   6   7       31.66       47.82     22.72 o 
  -7   7   7       98.22      172.32     41.62 o 
  -6   7   7       12.99       11.68     15.17 o 
  -5   7   7      535.93      519.48     32.38 o 
  -4   7   7      271.73      247.45     25.77 o 
  -3   7   7      894.97      888.61     31.85 o 
  -2   7   7      109.68      111.20     14.89 o 
  -1   7   7      778.29      757.98     30.98 o 
   0   7   7       18.29       23.86      9.05 o 
   1   7   7      559.75      580.50     22.74 o 
   2   7   7     1159.03     1132.99     30.88 o 
   3   7   7        3.00        0.22      6.22 o 
   4   7   7     2818.49     2915.77     53.87 o 
   5   7   7       10.94       26.03      9.86 o 
   6   7   7      128.69      122.54     15.30 o 
   7   7   7      816.93      864.08     41.83 o 
   8   7   7      222.75      200.96     20.50 o 
   9   7   7      434.61      428.88     26.67 o 
  10   7   7       14.63        7.76     11.18 o 
  11   7   7      323.66      340.61     30.32 o 
  12   7   7       17.43       36.29     15.81 o 
  13   7   7      172.35      137.98     30.49 o 
  -6   8   7        0.10        0.56     14.71 o 
  -5   8   7       84.70       71.86     20.50 o 
  -4   8   7      407.95      350.31     37.82 o 
  -3   8   7      120.79      126.39     17.13 o 
  -2   8   7      679.93      637.48     28.41 o 
  -1   8   7      183.04      172.86     17.59 o 
   0   8   7      377.34      386.60     22.81 o 
   1   8   7      102.68       97.14     13.62 o 
   2   8   7     1099.03     1080.44     36.75 o 
   3   8   7       25.57       20.62     10.44 o 
   4   8   7       27.42       34.55     11.28 o 
   5   8   7      793.80      751.49     30.49 o 
   6   8   7       81.34       98.81     15.37 o 
   7   8   7      963.78      971.91     51.09 o 
   8   8   7       76.57       77.78     19.67 o 
   9   8   7      292.69      276.86     52.37 o 
  10   8   7        1.68       -1.11     14.54 o 
  11   8   7       11.55       14.04     17.02 o 
  12   8   7      121.38      109.36     26.59 o 
  13   8   7       85.99       86.56     26.77 o 
  -5   9   7        6.03       28.85     18.59 o 
  -4   9   7      448.11      462.51     41.48 o 
  -3   9   7        0.79       -7.48     10.51 o 
  -2   9   7      449.25      440.92     29.87 o 
  -1   9   7      170.17      155.89     18.14 o 
   0   9   7      689.51      647.50     42.49 o 
   1   9   7      216.73      217.67     19.10 o 
   2   9   7     1015.95      948.61     37.56 o 
   3   9   7      990.80      950.45     35.96 o 
   4   9   7      551.43      552.33     49.47 o 
   5   9   7      182.26      224.71     22.07 o 
   6   9   7      307.42      295.32     23.38 o 
   7   9   7        2.71       15.24     14.37 o 
   8   9   7      437.47      466.81     35.46 o 
   9   9   7      115.93      102.44     22.11 o 
  10   9   7      133.76      153.25     26.93 o 
  11   9   7       26.24       26.46     14.53 o 
  12   9   7        6.75       31.56     29.93 o 
  13   9   7      100.16      122.98     43.49 o 
  -4  10   7      160.10      167.08     30.57 o 
  -3  10   7      139.45      164.31     23.99 o 
  -2  10   7      239.42      269.16     28.37 o 
  -1  10   7      175.58      238.29     25.99 o 
   0  10   7       15.01        4.41     10.47 o 
   1  10   7      453.75      432.62     38.59 o 
   2  10   7        0.02        7.07     10.43 o 
   3  10   7      208.10      235.68     24.03 o 
   4  10   7      146.00      159.91     20.34 o 
   5  10   7     1022.82      969.18     37.26 o 
   6  10   7       21.01       11.38     11.06 o 
   7  10   7      527.54      487.22     36.53 o 
   8  10   7       26.70       47.16     18.51 o 
   9  10   7       18.32       14.62     16.11 o 
  10  10   7      248.08      208.32     30.83 o 
  11  10   7       58.65       61.01     21.49 o 
  12  10   7        0.61       12.39     24.32 o 
  -2  11   7       77.97       54.51     17.43 o 
  -1  11   7      300.62      321.45     31.08 o 
   0  11   7        1.35        8.01     11.32 o 
   1  11   7      110.75      148.41     26.52 o 
   2  11   7      164.86      170.39     27.94 o 
   3  11   7       64.18       82.75     20.87 o 
   4  11   7      188.63      218.39     24.46 o 
   5  11   7       57.79       52.22     15.07 o 
   6  11   7      184.55      196.21     22.84 o 
   7  11   7       14.31       16.08     11.80 o 
   8  11   7      117.80      126.30     25.38 o 
   9  11   7        0.02       -1.68     14.76 o 
  10  11   7       37.88       26.56     19.21 o 
  11  11   7        0.47      -11.15     15.61 o 
  12  11   7       21.37       34.14     29.69 o 
  -1  12   7      363.03      375.24     35.35 o 
   0  12   7       50.90       64.84     22.53 o 
   1  12   7      104.70      115.68     25.43 o 
   2  12   7      150.89      167.17     28.83 o 
   3  12   7       48.64       25.77     16.92 o 
   4  12   7      107.93       89.77     22.07 o 
   5  12   7       25.90       30.78     16.17 o 
   6  12   7       21.43       18.07     15.10 o 
   7  12   7        2.71        3.78     12.52 o 
   8  12   7       63.72       65.50     21.81 o 
   9  12   7        0.06      -10.10     14.71 o 
  10  12   7      104.75       96.29     25.86 o 
  11  12   7       11.76       14.63     19.74 o 
   1  13   7       36.75       27.45     18.77 o 
   2  13   7      344.20      334.10     40.38 o 
   3  13   7        6.85       21.88     16.87 o 
   4  13   7      279.94      279.93     36.45 o 
   5  13   7       47.90       54.35     20.66 o 
   6  13   7       23.93        7.45     14.61 o 
   7  13   7       94.58      122.88     25.33 o 
   8  13   7       28.30        1.64     25.02 o 
   9  13   7       67.50       97.03     38.11 o 
  10  13   7        7.07        5.33     18.91 o 
   3  14   7      116.17       96.49     27.16 o 
   4  14   7      121.70      102.20     25.38 o 
   5  14   7       55.99       80.06     23.81 o 
   6  14   7        0.15        3.50     15.39 o 
   7  14   7       88.48      108.17     35.42 o 
   8  14   7       14.71       30.86     29.46 o 
  -4 -14   8       45.05       19.99     18.17 o 
  -7 -13   8      165.28      190.40     26.77 o 
  -6 -13   8      366.43      372.74     34.97 o 
  -5 -13   8       43.97       35.40     15.86 o 
  -4 -13   8      222.24      202.65     25.93 o 
  -3 -13   8        0.66       -5.51     11.76 o 
  -2 -13   8      208.29      214.22     23.54 o 
  -1 -13   8       21.63       14.08     12.60 o 
   0 -13   8       79.34       76.84     17.50 o 
  -9 -12   8       44.61       30.36     16.58 o 
  -8 -12   8      101.67      113.37     21.47 o 
  -7 -12   8      143.88      124.11     22.10 o 
  -6 -12   8      578.76      559.12     41.53 o 
  -5 -12   8       21.30       41.81     15.47 o 
  -4 -12   8      113.74      135.28     21.42 o 
  -3 -12   8      428.66      390.39     33.45 o 
  -2 -12   8      160.19      147.45     19.49 o 
  -1 -12   8      179.10      186.02     21.42 o 
   0 -12   8       10.05       11.42     11.03 o 
   1 -12   8       34.91       41.71     14.17 o 
   2 -12   8       25.08        1.80     12.33 o 
  -9 -11   8       17.27       28.40     15.04 o 
  -8 -11   8      255.19      286.27     30.26 o 
  -7 -11   8        3.54        0.26     10.68 o 
  -6 -11   8       14.53       31.36     13.26 o 
  -5 -11   8      118.38      126.00     20.04 o 
  -4 -11   8      159.87      158.83     22.11 o 
  -3 -11   8      956.97      926.27     41.21 o 
  -2 -11   8       35.18       45.00     11.39 o 
  -1 -11   8      608.73      632.27     30.08 o 
   0 -11   8        7.09        7.98     10.47 o 
   1 -11   8      387.58      432.80     27.58 o 
   2 -11   8        0.18       -2.91     10.37 o 
   3 -11   8       33.47       46.43     14.13 o 
   4 -11   8       48.16       48.68     18.53 o 
 -10 -10   8        0.25       -6.47     12.88 o 
  -9 -10   8       53.62       39.30     15.69 o 
  -8 -10   8        3.98        4.55     12.10 o 
  -7 -10   8       95.69       90.73     17.79 o 
  -6 -10   8       88.91      102.58     18.31 o 
  -5 -10   8      130.18      133.33     19.96 o 
  -4 -10   8      109.18      128.60     19.48 o 
  -3 -10   8      304.19      333.01     28.61 o 
  -2 -10   8     1353.54     1283.15     79.03 o 
  -1 -10   8     1878.02     1870.69     46.75 o 
   0 -10   8      285.10      292.08     23.85 o 
   1 -10   8      271.74      264.56     23.27 o 
   2 -10   8      531.01      542.34     28.40 o 
   3 -10   8      142.92      144.56     19.04 o 
   4 -10   8      360.12      378.98     34.44 o 
   5 -10   8        4.63        4.08     15.27 o 
 -10  -9   8      145.23      132.84     22.25 o 
  -9  -9   8       26.00       33.86     14.14 o 
  -8  -9   8       15.64        7.39     11.10 o 
  -7  -9   8       96.77      112.28     21.73 o 
  -6  -9   8       40.55       40.91     13.43 o 
  -5  -9   8      499.51      484.41     29.20 o 
  -4  -9   8       76.63       76.15     15.64 o 
  -3  -9   8       22.28       44.89     11.24 o 
  -2  -9   8       69.84       85.06     13.68 o 
  -1  -9   8      326.35      338.16     21.84 o 
   0  -9   8     1132.77     1182.00     36.23 o 
   1  -9   8       12.35       21.64     10.14 o 
   2  -9   8     1769.98     1805.54     46.20 o 
   3  -9   8       38.53       42.79     12.49 o 
   4  -9   8     1096.84     1081.04     45.55 o 
   5  -9   8      121.96      118.52     22.10 o 
   6  -9   8       99.75      112.11     22.93 o 
 -11  -8   8       17.37       42.61     18.74 o 
 -10  -8   8        6.76        9.91     12.14 o 
  -9  -8   8       68.58       82.32     15.93 o 
  -8  -8   8        0.65       -4.26     10.72 o 
  -7  -8   8        9.10        1.06     10.03 o 
  -6  -8   8        2.10       -7.75      9.09 o 
  -5  -8   8      210.25      203.58     21.95 o 
  -4  -8   8      261.29      250.64     23.74 o 
  -3  -8   8       28.92       42.83     10.59 o 
  -2  -8   8        2.74       -2.53      7.17 o 
  -1  -8   8       89.91       93.19     13.37 o 
   0  -8   8     1076.60     1024.88     32.23 o 
   1  -8   8       15.81       18.80      9.42 o 
   2  -8   8     1026.09     1063.39     50.66 o 
   3  -8   8      928.31      926.81     32.95 o 
   4  -8   8      228.56      221.04     25.15 o 
   5  -8   8     1062.76     1092.21     45.40 o 
   6  -8   8       59.90       51.92     17.11 o 
   7  -8   8      322.49      337.10     34.32 o 
 -11  -7   8       28.54       37.78     18.20 o 
 -10  -7   8       40.87       54.27     15.04 o 
  -9  -7   8       72.08       72.39     15.04 o 
  -8  -7   8      169.81      193.78     20.23 o 
  -7  -7   8     1084.13     1030.37     43.77 o 
  -6  -7   8      131.46      137.54     16.20 o 
  -5  -7   8      186.15      130.27     17.63 o 
  -4  -7   8     2116.42     2038.87     50.91 o 
  -3  -7   8      625.73      584.67     30.49 o 
  -2  -7   8      378.36      380.60     20.65 o 
  -1  -7   8      219.78      199.22     16.67 o 
   0  -7   8      861.22      862.59     25.05 o 
   1  -7   8       21.91       18.26      8.78 o 
   2  -7   8      136.52      146.23     15.90 o 
   3  -7   8     1009.19      930.79     31.23 o 
   4  -7   8        0.59        8.75      9.21 o 
   5  -7   8     1274.70     1273.20     50.18 o 
   6  -7   8       75.39       59.57     16.28 o 
   7  -7   8      664.48      680.68     38.31 o 
   8  -7   8      329.64      365.62     35.06 o 
 -11  -6   8      201.83      212.82     29.33 o 
 -10  -6   8      153.48      164.37     24.35 o 
  -9  -6   8       10.88       23.35     11.94 o 
  -8  -6   8       17.21       32.27     11.91 o 
  -7  -6   8        6.21        7.44      9.43 o 
  -6  -6   8     1544.90     1614.13     39.98 o 
  -5  -6   8      718.26      698.54     26.26 o 
  -4  -6   8     1073.51     1017.61     28.85 o 
  -3  -6   8      230.90      198.18     15.35 o 
  -2  -6   8     1026.52     1016.79     33.43 o 
  -1  -6   8     1442.21     1379.66     32.22 o 
   0  -6   8       10.67       -0.19      8.03 o 
   1  -6   8     1373.88     1395.62     29.92 o 
   2  -6   8       32.16       38.98      9.79 o 
   3  -6   8      487.84      484.32     22.52 o 
   4  -6   8      171.47      162.96     16.46 o 
   5  -6   8      126.27      135.61     19.69 o 
   6  -6   8      875.59      858.64     38.96 o 
   7  -6   8       24.29       38.75     14.65 o 
   8  -6   8      986.66      972.25     45.10 o 
   9  -6   8        1.23       15.34     15.42 o 
 -11  -5   8       77.22       71.57     20.76 o 
 -10  -5   8      182.27      236.33     28.43 o 
  -9  -5   8        5.72        1.22      8.84 o 
  -8  -5   8      416.58      431.16     24.86 o 
  -7  -5   8        7.65        7.66      9.42 o 
  -6  -5   8      870.14      846.20     29.37 o 
  -5  -5   8      694.09      752.12     26.43 o 
  -4  -5   8        4.53        6.22      6.48 o 
  -3  -5   8     2565.88     2601.38     41.82 o 
  -2  -5   8     1213.79     1223.53     23.68 o 
  -1  -5   8     2841.09     2741.51     62.39 o 
   0  -5   8       15.50       32.35      7.90 o 
   1  -5   8     1714.67     1632.65     33.86 o 
   2  -5   8      295.60      298.62     17.34 o 
   3  -5   8      628.03      593.32     22.73 o 
   4  -5   8      471.10      484.88     21.90 o 
   5  -5   8      894.33      821.08     34.37 o 
   6  -5   8        7.74        6.43     10.80 o 
   7  -5   8      655.85      601.17     33.09 o 
   8  -5   8       92.68      115.79     20.28 o 
   9  -5   8      356.00      371.39     33.74 o 
 -11  -4   8       83.43      104.23     23.38 o 
 -10  -4   8      173.67      191.63     26.68 o 
  -9  -4   8       85.47       87.66     16.20 o 
  -8  -4   8      431.95      417.77     25.19 o 
  -7  -4   8     1319.96     1338.73     37.88 o 
  -6  -4   8       63.06       63.83     12.13 o 
  -5  -4   8      774.74      899.68     28.31 o 
  -4  -4   8        2.12        3.39      6.96 o 
  -3  -4   8     1808.16     1872.45     35.14 o 
  -2  -4   8      826.84      908.95     19.84 o 
  -1  -4   8     1741.71     1641.42     25.78 o 
   0  -4   8     2880.36     2974.90     46.38 o 
   1  -4   8        3.41        5.54      4.79 o 
   2  -4   8      872.66      777.39     23.16 o 
   3  -4   8       27.03       31.04      8.29 o 
   4  -4   8      716.27      662.49     23.13 o 
   5  -4   8      174.37      185.42     22.65 o 
   6  -4   8     2289.90     2212.65     54.31 o 
   7  -4   8      101.40      116.89     18.16 o 
   8  -4   8        9.41       -0.43     11.09 o 
   9  -4   8       60.03       81.59     18.58 o 
  10  -4   8       15.22       21.99     21.07 o 
 -11  -3   8      114.91      105.38     23.40 o 
 -10  -3   8       22.03       25.21     15.94 o 
  -9  -3   8      262.75      250.96     23.36 o 
  -8  -3   8       68.79       67.54     13.82 o 
  -7  -3   8     1616.68     1610.32     41.27 o 
  -6  -3   8      209.96      190.72     17.83 o 
  -5  -3   8      511.44      526.75     22.67 o 
  -4  -3   8      254.77      281.63     17.26 o 
  -3  -3   8     1162.70     1213.70     28.63 o 
  -2  -3   8     3637.81     3763.31     36.48 o 
  -1  -3   8      994.74      977.76     19.61 o 
   0  -3   8     3197.30     3137.58     35.22 o 
   1  -3   8      166.81      170.63     10.53 o 
   2  -3   8     2063.14     1952.74     39.26 o 
   3  -3   8      106.50      135.29     10.21 o 
   4  -3   8      436.42      409.17     15.31 o 
   5  -3   8      503.91      480.69     20.25 o 
   6  -3   8      498.32      464.74     26.18 o 
   7  -3   8      237.90      268.08     24.57 o 
   8  -3   8      283.49      281.65     26.52 o 
   9  -3   8       48.26       65.87     21.81 o 
  10  -3   8       38.38       27.85     18.90 o 
  11  -3   8      134.73      147.46     32.03 o 
 -11  -2   8       52.84       56.97     20.65 o 
 -10  -2   8       27.98       22.41     15.66 o 
  -9  -2   8      115.98       89.97     16.13 o 
  -8  -2   8      418.77      451.55     25.06 o 
  -7  -2   8       63.65       60.57     12.74 o 
  -6  -2   8      776.16      735.71     27.81 o 
  -5  -2   8       26.41       22.24      9.37 o 
  -4  -2   8      713.29      695.77     23.79 o 
  -3  -2   8       10.90       20.04      7.27 o 
  -2  -2   8     3113.62     3172.83     31.99 o 
  -1  -2   8      540.49      570.35     14.93 o 
   0  -2   8       42.25       11.98      4.73 o 
   1  -2   8     5117.76     5664.42     55.53 o 
   2  -2   8     1914.33     1870.60     37.59 o 
   3  -2   8     1028.09      940.95     20.96 o 
   4  -2   8     1108.68     1161.92     22.29 o 
   5  -2   8     1199.44     1139.23     33.29 o 
   6  -2   8       38.67       40.70      9.86 o 
   7  -2   8      284.69      276.94     19.73 o 
   8  -2   8      240.66      217.03     19.15 o 
   9  -2   8      877.59      833.52    119.01 o 
  10  -2   8       25.44       12.99     17.41 o 
  11  -2   8       16.33       19.96     19.20 o 
 -10  -1   8       25.83       27.07     16.74 o 
  -9  -1   8      347.29      379.27     28.22 o 
  -8  -1   8      371.04      343.47     24.47 o 
  -7  -1   8       78.41       53.70     12.57 o 
  -6  -1   8      105.65       94.39     14.23 o 
  -5  -1   8        7.58        9.81      8.28 o 
  -4  -1   8      899.78      909.52     26.66 o 
  -3  -1   8      182.03      182.27     14.42 o 
  -2  -1   8      770.55      688.91     15.59 o 
  -1  -1   8       45.77       46.24      6.10 o 
   0  -1   8     6437.48     6831.73     90.99 o 
   1  -1   8       81.76       39.81      5.71 o 
   2  -1   8      158.32      185.04      9.59 o 
   3  -1   8     2843.20     2785.22     45.44 o 
   4  -1   8        8.55        4.51      4.36 o 
   5  -1   8     2601.36     2560.53     43.28 o 
   6  -1   8        0.22        4.93      7.15 o 
   7  -1   8      479.88      476.87     21.58 o 
   8  -1   8        5.19        6.29     11.02 o 
   9  -1   8      284.50      280.18     26.84 o 
  10  -1   8      697.50      658.42     35.67 o 
  11  -1   8      220.76      177.26     30.46 o 
  12  -1   8        0.15       -5.58     18.93 o 
 -10   0   8      128.24      151.35     25.40 o 
  -9   0   8       94.45       65.10     18.94 o 
  -8   0   8      616.61      667.03     30.26 o 
  -7   0   8        1.64       -5.51      8.42 o 
  -6   0   8      130.31      130.28     15.92 o 
  -5   0   8      407.44      406.57     21.08 o 
  -4   0   8      654.96      613.26     22.58 o 
  -3   0   8     2988.32     3046.93     43.84 o 
  -2   0   8      116.80      144.69      9.21 o 
  -1   0   8     1178.65     1049.52     26.45 o 
   0   0   8      319.35      284.79     10.93 o 
   1   0   8     1474.88     1456.54     23.44 o 
   2   0   8      540.23      641.89     14.33 o 
   3   0   8     2715.02     2830.10     46.68 o 
   4   0   8      187.97      184.01      9.52 o 
   5   0   8      519.99      554.29     20.40 o 
   6   0   8     1711.02     1822.75     34.14 o 
   7   0   8      874.08      892.61     33.34 o 
   8   0   8      678.93      705.65     32.75 o 
   9   0   8       15.01       11.31     11.56 o 
  10   0   8      656.75      636.04     34.73 o 
  11   0   8       84.03       89.22     20.18 o 
  12   0   8      433.95      430.86     71.66 o 
 -10   1   8       86.47       96.10     28.00 o 
  -9   1   8       56.18       75.73     23.84 o 
  -8   1   8      274.80      289.70     24.43 o 
  -7   1   8        0.67        9.10      9.72 o 
  -6   1   8     1461.62     1420.74     38.17 o 
  -5   1   8       96.35      123.08     15.14 o 
  -4   1   8      807.91      829.98     26.45 o 
  -3   1   8     1028.13      948.71     25.60 o 
  -2   1   8       99.40      109.68      8.95 o 
  -1   1   8     2803.12     2557.28     29.53 o 
   0   1   8       40.66       27.32      5.19 o 
   1   1   8     1659.08     1531.44     21.21 o 
   2   1   8     1273.67     1211.32     20.41 o 
   3   1   8     1425.22     1363.75     20.59 o 
   4   1   8     3918.26     3970.48     74.47 o 
   5   1   8       31.53       38.99      6.69 o 
   6   1   8      738.36      751.29     28.13 o 
   7   1   8      276.53      258.43     22.26 o 
   8   1   8     2080.80     2003.78     50.41 o 
   9   1   8       17.39       17.53     12.16 o 
  10   1   8       10.34       14.82     13.05 o 
  11   1   8       83.02      101.03     20.21 o 
  12   1   8        1.38      -12.28     12.91 o 
  -9   2   8       11.14        4.57     34.49 o 
  -8   2   8        1.01       -5.47     11.08 o 
  -7   2   8      232.66      253.80     26.39 o 
  -6   2   8      807.71      756.06     29.59 o 
  -5   2   8     1417.28     1460.29     36.90 o 
  -4   2   8       25.52       21.70      9.11 o 
  -3   2   8      802.10      790.90     20.52 o 
  -2   2   8      140.03      108.64      8.26 o 
  -1   2   8     1586.19     1494.97     23.35 o 
   0   2   8     1379.45     1282.99     33.31 o 
   1   2   8     1910.23     1966.79     32.62 o 
   2   2   8     3720.25     3648.21     31.95 o 
   3   2   8       59.22       77.24      8.21 o 
   4   2   8     1248.28     1037.30     22.14 o 
   5   2   8        1.75        0.76      4.45 o 
   6   2   8       65.32       55.87     11.41 o 
   7   2   8      918.30      937.42     33.43 o 
   8   2   8      300.34      331.65     25.27 o 
   9   2   8     1243.74     1253.99     43.68 o 
  10   2   8      157.25      156.68     21.80 o 
  11   2   8      291.13      319.95     30.02 o 
  12   2   8       10.62        8.68     14.66 o 
  13   2   8       71.69       38.98     24.32 o 
  -9   3   8      215.23      254.68     37.70 o 
  -8   3   8       63.82       38.25     15.12 o 
  -7   3   8      174.72      195.37     24.05 o 
  -6   3   8       15.80       18.83     12.06 o 
  -5   3   8     1884.89     1943.35     52.03 o 
  -4   3   8      621.63      649.02     30.73 o 
  -3   3   8     2301.25     2494.23     49.17 o 
  -2   3   8      608.32      575.89     17.47 o 
  -1   3   8      738.61      748.46     17.79 o 
   0   3   8     1915.25     1891.03     30.75 o 
   1   3   8       83.83       70.19      6.15 o 
   2   3   8     6228.75     6353.83    114.39 o 
   3   3   8       13.11       16.46      5.41 o 
   4   3   8      898.27      778.15     19.46 o 
   5   3   8      434.37      383.46     14.82 o 
   6   3   8      626.88      628.75     26.00 o 
   7   3   8     1063.88     1000.20     36.82 o 
   8   3   8       16.83       13.85     10.69 o 
   9   3   8       17.06       11.34     11.48 o 
  10   3   8       66.03       61.99     16.23 o 
  11   3   8      259.56      239.88     26.67 o 
  12   3   8       81.20       87.28     20.05 o 
  13   3   8       20.19       24.51     21.92 o 
  -8   4   8      131.14      161.48     23.84 o 
  -7   4   8      317.82      341.98     31.37 o 
  -6   4   8       75.78       96.99     18.12 o 
  -5   4   8      152.63      168.85     21.19 o 
  -4   4   8      484.53      476.22     27.87 o 
  -3   4   8        0.55        2.92      8.11 o 
  -2   4   8     3018.94     3142.86    109.34 o 
  -1   4   8       66.68       80.34     10.80 o 
   0   4   8      330.47      273.09     15.06 o 
   1   4   8     2340.45     2513.05     51.09 o 
   2   4   8     1442.62     1336.57     24.38 o 
   3   4   8     3105.08     3184.97     75.72 o 
   4   4   8      965.41      892.73     21.13 o 
   5   4   8     2617.38     2598.73     55.20 o 
   6   4   8       68.64       54.17     11.03 o 
   7   4   8      735.15      698.80     42.20 o 
   8   4   8      875.02      842.08     33.61 o 
   9   4   8      192.44      207.18     21.75 o 
  10   4   8       40.57       23.86     13.07 o 
  11   4   8        0.13        0.28     12.31 o 
  12   4   8       75.00       88.14     19.89 o 
  13   4   8        6.53      -14.42     17.06 o 
  -8   5   8       53.79       30.08     21.83 o 
  -7   5   8        3.47        8.80     12.39 o 
  -6   5   8      562.11      539.34     36.66 o 
  -5   5   8       38.79       40.80     15.29 o 
  -4   5   8     1211.12     1214.75     42.68 o 
  -3   5   8        1.87        2.88      8.22 o 
  -2   5   8     1007.55     1098.68     31.16 o 
  -1   5   8      721.37      793.48     25.57 o 
   0   5   8     1799.92     1927.65     36.35 o 
   1   5   8      235.17      204.60     17.21 o 
   2   5   8       19.96       29.08      7.10 o 
   3   5   8      995.75      969.45     29.71 o 
   4   5   8        1.85        2.21      6.91 o 
   5   5   8      430.45      396.52     16.33 o 
   6   5   8      318.71      345.99     20.43 o 
   7   5   8      184.75      200.23     19.45 o 
   8   5   8       49.99       49.74     11.59 o 
   9   5   8       43.23       59.15     14.75 o 
  10   5   8      108.01      154.07     20.91 o 
  11   5   8       18.35       11.32     13.37 o 
  12   5   8       70.72       79.59     19.38 o 
  13   5   8        8.56       -1.41     19.04 o 
  -7   6   8       66.47       62.64     18.15 o 
  -6   6   8      126.36      134.60     23.35 o 
  -5   6   8      235.66      205.43     24.93 o 
  -4   6   8      545.53      501.97     30.22 o 
  -3   6   8      323.54      347.66     23.09 o 
  -2   6   8      268.09      288.02     20.49 o 
  -1   6   8     1123.10     1127.80     36.95 o 
   0   6   8       73.76      110.32     13.20 o 
   1   6   8     1972.48     1937.94     50.28 o 
   2   6   8       19.86       23.99      7.55 o 
   3   6   8      734.35      666.77     26.84 o 
   4   6   8      233.30      253.95     19.21 o 
   5   6   8     1292.63     1207.18     34.68 o 
   6   6   8     1133.83     1071.20     36.34 o 
   7   6   8      279.45      270.93     21.70 o 
   8   6   8      428.52      424.79     26.00 o 
   9   6   8        5.40        7.30     10.46 o 
  10   6   8      323.38      311.92     28.01 o 
  11   6   8       86.04       49.27     15.95 o 
  12   6   8        2.47        5.90     13.47 o 
  13   6   8        1.89        2.86     18.43 o 
  -6   7   8       17.82        9.22     13.37 o 
  -5   7   8      602.70      563.87     34.98 o 
  -4   7   8       80.42       73.04     17.51 o 
  -3   7   8      671.23      706.19     29.92 o 
  -2   7   8       30.03       25.32     10.77 o 
  -1   7   8      418.69      440.17     22.82 o 
   0   7   8      120.98      118.37     14.37 o 
   1   7   8      801.67      815.12     26.84 o 
   2   7   8      404.19      390.56     19.15 o 
   3   7   8      339.52      329.64     22.15 o 
   4   7   8      368.44      402.36     23.26 o 
   5   7   8      279.09      285.48     21.48 o 
   6   7   8      380.39      418.27     23.00 o 
   7   7   8      112.46      111.51     21.13 o 
   8   7   8      851.40      884.06     44.97 o 
   9   7   8      199.20      198.83     27.69 o 
  10   7   8      113.63      113.34     19.67 o 
  11   7   8      122.02      144.33     21.99 o 
  12   7   8       24.43       21.16     15.29 o 
  13   7   8       89.34      130.85     30.28 o 
  -5   8   8       93.07       96.74     23.75 o 
  -4   8   8      194.33      178.91     23.90 o 
  -3   8   8      643.93      681.47     30.75 o 
  -2   8   8      447.18      475.80     25.83 o 
  -1   8   8      277.92      308.42     23.03 o 
   0   8   8      503.47      527.67     25.18 o 
   1   8   8      478.58      459.00     22.79 o 
   2   8   8      323.21      342.07     24.88 o 
   3   8   8       17.22       21.40     10.81 o 
   4   8   8      903.03      994.32     35.90 o 
   5   8   8       73.91       69.61     13.89 o 
   6   8   8        1.44        5.77      9.66 o 
   7   8   8       78.88      102.05     21.48 o 
   8   8   8       87.26       91.67     20.83 o 
   9   8   8      102.21      130.14     24.14 o 
  10   8   8       26.63       30.57     17.30 o 
  11   8   8      209.44      206.17     25.61 o 
  12   8   8       25.55       36.04     21.14 o 
  13   8   8      184.68      148.23     46.06 o 
  -4   9   8       86.38       94.04     23.89 o 
  -3   9   8      155.77      183.88     23.92 o 
  -2   9   8      386.52      410.66     31.94 o 
  -1   9   8       23.76       28.83     11.73 o 
   0   9   8      289.45      336.43     24.37 o 
   1   9   8      120.76      105.79     19.70 o 
   2   9   8     1175.91     1081.58     34.68 o 
   3   9   8      226.25      273.01     24.97 o 
   4   9   8      715.37      738.95     33.23 o 
   5   9   8       31.04       37.67     12.43 o 
   6   9   8      666.51      622.48     30.20 o 
   7   9   8      248.30      292.19     32.56 o 
   8   9   8      414.37      377.97     64.76 o 
   9   9   8       30.62       41.97     18.06 o 
  10   9   8        5.03       19.68     16.31 o 
  11   9   8       35.92       58.34     20.33 o 
  12   9   8       24.97       30.65     19.08 o 
  -3  10   8        0.19        5.41     14.76 o 
  -2  10   8      488.88      503.75     33.36 o 
  -1  10   8       20.71        8.94     11.82 o 
   0  10   8      292.86      334.12     37.69 o 
   1  10   8      369.45      412.42     30.65 o 
   2  10   8      428.52      407.08     28.06 o 
   3  10   8      123.39      129.38     17.28 o 
   4  10   8      487.45      468.94     34.24 o 
   5  10   8     1217.95     1217.60     50.13 o 
   6  10   8       26.03       12.65     11.92 o 
   7  10   8      336.04      308.90     34.51 o 
   8  10   8       33.66       43.78     18.77 o 
   9  10   8      164.53      156.52     27.48 o 
  10  10   8       77.07      106.86     24.72 o 
  11  10   8      132.15       92.22     32.27 o 
  12  10   8       10.57        7.27     17.88 o 
  -2  11   8      249.91      259.35     29.89 o 
  -1  11   8      117.26      138.15     28.11 o 
   0  11   8       12.73        1.91     19.41 o 
   1  11   8      413.22      402.91     54.59 o 
   2  11   8       23.64       29.98     16.66 o 
   3  11   8      221.23      195.70     29.60 o 
   4  11   8        2.72        4.86     10.06 o 
   5  11   8       33.65       51.35     15.30 o 
   6  11   8      334.46      352.62     28.12 o 
   7  11   8       72.86       88.72     22.73 o 
   8  11   8       45.61       61.68     21.00 o 
   9  11   8        7.26       -2.65     15.83 o 
  10  11   8        0.25       -4.78     16.44 o 
  11  11   8        1.40        2.92     18.55 o 
  12  11   8       20.50       10.46     19.61 o 
   0  12   8        0.13       -4.94     13.90 o 
   1  12   8      180.44      231.28     48.87 o 
   2  12   8      117.27       94.58     26.65 o 
   3  12   8      176.75      183.14     40.68 o 
   4  12   8       24.54       39.16     18.02 o 
   5  12   8       10.19       11.15     12.44 o 
   6  12   8      308.89      311.07     29.67 o 
   7  12   8       29.22       28.75     19.23 o 
   8  12   8      180.46      177.51     30.15 o 
   9  12   8       30.54       27.93     19.74 o 
  10  12   8       45.79       54.09     21.89 o 
  11  12   8        0.03        3.27     18.85 o 
   1  13   8      143.10      169.67     32.18 o 
   2  13   8      105.66      102.04     26.32 o 
   3  13   8      195.26      193.47     32.63 o 
   4  13   8       74.23      105.03     25.63 o 
   5  13   8       17.65       17.59     15.21 o 
   6  13   8       53.31       76.20     21.73 o 
   7  13   8       29.06       54.48     28.99 o 
   8  13   8        1.58        4.44     23.85 o 
   9  13   8      244.62      240.82     51.91 o 
  10  13   8       58.74       68.56     25.68 o 
   4  14   8      345.56      328.03     57.52 o 
   5  14   8        5.91        3.45     17.25 o 
   6  14   8       28.86       37.80     20.50 o 
   7  14   8       54.70       47.93     32.97 o 
  -7 -13   9      181.44      184.89     32.59 o 
  -6 -13   9       16.74       20.90     14.29 o 
  -5 -13   9       71.31       84.92     19.92 o 
  -4 -13   9       32.22       32.39     15.57 o 
  -3 -13   9       10.73       12.38     13.68 o 
  -2 -13   9      120.24       83.37     19.59 o 
  -1 -13   9        5.51        4.84     10.97 o 
   0 -13   9      253.77      261.56     26.56 o 
  -8 -12   9       21.92       35.76     16.30 o 
  -7 -12   9      327.54      301.87     31.42 o 
  -6 -12   9      462.66      458.69     35.69 o 
  -5 -12   9      150.24      129.65     22.04 o 
  -4 -12   9       62.66       72.03     17.52 o 
  -3 -12   9       31.62       34.44     14.51 o 
  -2 -12   9      638.08      629.73     31.87 o 
  -1 -12   9        7.87       10.86      9.55 o 
   0 -12   9      268.08      257.82     25.10 o 
   1 -12   9      153.27      149.75     20.97 o 
   2 -12   9       82.25       76.17     17.36 o 
  -9 -11   9      116.15       98.17     21.89 o 
  -8 -11   9        0.40        2.39     11.91 o 
  -7 -11   9       74.53       54.51     16.83 o 
  -6 -11   9      598.95      616.50     36.43 o 
  -5 -11   9        6.04       11.90     12.28 o 
  -4 -11   9      638.53      627.94     35.49 o 
  -3 -11   9       45.26       33.32     14.19 o 
  -2 -11   9       72.87       58.23     13.40 o 
  -1 -11   9      838.36      805.17     30.33 o 
   0 -11   9       15.66       20.93     11.32 o 
   1 -11   9      297.65      309.43     26.04 o 
   2 -11   9        1.62       -2.31      9.80 o 
   3 -11   9      140.63      144.09     24.38 o 
 -10 -10   9      141.36      134.23     23.21 o 
  -9 -10   9        3.80        4.06     13.12 o 
  -8 -10   9      421.25      399.74     34.69 o 
  -7 -10   9        6.46        5.81     10.08 o 
  -6 -10   9      267.02      265.95     27.70 o 
  -5 -10   9      285.26      293.68     28.59 o 
  -4 -10   9      345.79      336.32     29.38 o 
  -3 -10   9      822.75      797.30     37.46 o 
  -2 -10   9      372.91      372.82     25.22 o 
  -1 -10   9     1084.61     1111.75     37.18 o 
   0 -10   9        5.68        2.98      9.27 o 
   1 -10   9      546.82      559.16     28.45 o 
   2 -10   9      201.47      208.04     21.73 o 
   3 -10   9      337.42      339.99     27.70 o 
   4 -10   9       58.49       68.89     19.34 o 
   5 -10   9       33.30       25.08     16.49 o 
 -10  -9   9        3.07       -6.54     12.73 o 
  -9  -9   9       39.57       52.46     16.86 o 
  -8  -9   9       51.11       45.04     15.16 o 
  -7  -9   9      330.64      306.45     29.04 o 
  -6  -9   9       10.13        5.93     10.83 o 
  -5  -9   9      273.81      303.46     27.67 o 
  -4  -9   9      301.33      300.68     27.07 o 
  -3  -9   9      295.68      286.14     26.20 o 
  -2  -9   9       61.66       49.66     11.77 o 
  -1  -9   9      780.80      780.25     30.38 o 
   0  -9   9      143.09      146.10     15.38 o 
   1  -9   9      631.29      644.86     29.23 o 
   2  -9   9      335.53      383.44     25.50 o 
   3  -9   9       85.50       85.60     15.37 o 
   4  -9   9      693.38      765.86     39.85 o 
   5  -9   9        7.04       17.53     14.07 o 
   6  -9   9       81.77       72.79     20.34 o 
 -10  -8   9       79.84       67.34     16.27 o 
  -9  -8   9       34.11       34.41     14.63 o 
  -8  -8   9        0.14       -6.88     10.52 o 
  -7  -8   9      239.85      217.04     24.49 o 
  -6  -8   9      390.08      400.99     28.85 o 
  -5  -8   9      215.29      208.51     22.85 o 
  -4  -8   9        0.28        0.62      8.81 o 
  -3  -8   9      390.53      375.45     26.33 o 
  -2  -8   9      193.51      210.72     18.28 o 
  -1  -8   9      113.81      107.93     14.64 o 
   0  -8   9      972.12      953.68     31.83 o 
   1  -8   9      140.74      149.93     14.89 o 
   2  -8   9      701.28      721.84     29.38 o 
   3  -8   9       49.19       27.05     11.22 o 
   4  -8   9     1105.20     1057.51     43.71 o 
   5  -8   9       74.42       71.70     18.30 o 
   6  -8   9      262.98      297.62     30.82 o 
   7  -8   9       82.93       77.39     20.96 o 
 -10  -7   9        0.23       -3.27     11.06 o 
  -9  -7   9      454.56      439.46     28.60 o 
  -8  -7   9        0.00        0.86     10.19 o 
  -7  -7   9        0.99        0.01      8.97 o 
  -6  -7   9      106.95      133.63     16.45 o 
  -5  -7   9       20.67       39.63     12.72 o 
  -4  -7   9     1879.90     1752.25     48.58 o 
  -3  -7   9      433.88      408.84     25.45 o 
  -2  -7   9       59.06       51.04     11.04 o 
  -1  -7   9       66.81       65.08     11.68 o 
   0  -7   9       33.22       34.09      9.92 o 
   1  -7   9       80.44       62.15     12.18 o 
   2  -7   9     1093.74     1176.49     30.65 o 
   3  -7   9       15.80       12.59      9.05 o 
   4  -7   9      772.17      802.11     36.79 o 
   5  -7   9      196.56      226.35     24.97 o 
   6  -7   9        0.45        8.16     12.82 o 
   7  -7   9      389.85      394.53     34.64 o 
   8  -7   9       47.96       35.90     17.23 o 
 -11  -6   9       44.29       50.48     19.90 o 
 -10  -6   9       14.33       14.56     15.63 o 
  -9  -6   9      173.14      159.44     20.13 o 
  -8  -6   9      350.37      382.60     26.45 o 
  -7  -6   9      216.89      220.06     20.98 o 
  -6  -6   9       69.29       49.61     12.10 o 
  -5  -6   9        1.27       -5.82      7.73 o 
  -4  -6   9     1575.54     1586.36     38.27 o 
  -3  -6   9      647.65      664.59     29.80 o 
  -2  -6   9     1546.33     1503.17     33.87 o 
  -1  -6   9       56.10       46.94     10.02 o 
   0  -6   9      362.94      346.16     18.90 o 
   1  -6   9     1018.59      948.85     29.05 o 
   2  -6   9     1077.84     1060.68     32.84 o 
   3  -6   9     1363.63     1308.16     51.46 o 
   4  -6   9       50.01       50.75     14.04 o 
   5  -6   9     1731.89     1815.19     53.99 o 
   6  -6   9      104.25       88.16     17.61 o 
   7  -6   9       53.52       51.58     16.11 o 
   8  -6   9      119.08      112.83     21.41 o 
   9  -6   9      321.39      310.91     41.66 o 
 -11  -5   9       33.49       21.64     17.25 o 
 -10  -5   9       10.28       28.01     16.63 o 
  -9  -5   9       19.27       24.56     11.07 o 
  -8  -5   9      226.20      230.59     22.09 o 
  -7  -5   9      611.81      594.70     27.42 o 
  -6  -5   9       54.16       60.25     12.69 o 
  -5  -5   9       24.87       30.10      9.90 o 
  -4  -5   9      191.39      202.07     17.24 o 
  -3  -5   9      247.48      258.84     17.36 o 
  -2  -5   9       62.95       61.94      8.42 o 
  -1  -5   9      511.49      480.22     19.66 o 
   0  -5   9      138.11       98.71     11.92 o 
   1  -5   9      741.54      652.16     23.09 o 
   2  -5   9      118.89      120.69     13.48 o 
   3  -5   9     2612.54     2581.97     45.36 o 
   4  -5   9      194.55      205.92     17.52 o 
   5  -5   9      414.84      412.78     26.55 o 
   6  -5   9       88.65       88.21     17.23 o 
   7  -5   9      273.02      293.87     28.10 o 
   8  -5   9      460.04      430.38     31.60 o 
   9  -5   9       11.63        3.31     17.08 o 
 -11  -4   9      152.48      146.87     26.31 o 
 -10  -4   9      273.56      283.13     31.33 o 
  -9  -4   9        2.69       11.24     11.25 o 
  -8  -4   9      150.04      138.79     18.04 o 
  -7  -4   9        5.20        7.76      9.82 o 
  -6  -4   9     2742.06     2807.34     59.90 o 
  -5  -4   9      297.34      341.55     20.85 o 
  -4  -4   9      704.55      737.99     25.73 o 
  -3  -4   9     1367.02     1434.14     29.45 o 
  -2  -4   9      748.35      773.57     19.30 o 
  -1  -4   9     1552.46     1547.44     26.35 o 
   0  -4   9        2.11       -2.69      4.69 o 
   1  -4   9      603.82      604.65     17.30 o 
   2  -4   9      332.37      354.16     17.22 o 
   3  -4   9      895.70      816.91     28.79 o 
   4  -4   9     1445.41     1481.32     33.59 o 
   5  -4   9      255.60      240.53     22.65 o 
   6  -4   9     1462.43     1425.92     44.51 o 
   7  -4   9       90.05      107.05     18.17 o 
   8  -4   9      250.84      277.84     35.23 o 
   9  -4   9      182.64      170.17     30.17 o 
  10  -4   9      188.65      228.41     35.95 o 
 -10  -3   9      265.27      277.08     30.91 o 
  -9  -3   9      330.85      360.70     26.87 o 
  -8  -3   9      105.99      111.72     16.79 o 
  -7  -3   9       65.38       72.77     14.07 o 
  -6  -3   9      831.20      854.07     30.22 o 
  -5  -3   9      580.36      654.70     26.11 o 
  -4  -3   9      123.96      130.07     14.11 o 
  -3  -3   9     1624.16     1730.39     35.38 o 
  -2  -3   9        1.75        2.85      4.41 o 
  -1  -3   9     2990.38     3082.50     35.42 o 
   0  -3   9      738.33      745.29     18.30 o 
   1  -3   9      234.76      211.23     11.72 o 
   2  -3   9     1155.24     1164.29     27.57 o 
   3  -3   9       32.91       20.66      6.30 o 
   4  -3   9     1124.24     1111.16     23.81 o 
   5  -3   9        9.92       13.24      9.95 o 
   6  -3   9     2346.08     2296.83    109.85 o 
   7  -3   9      339.29      363.33     29.70 o 
   8  -3   9       99.05       98.86     22.73 o 
   9  -3   9      123.22      104.80     24.91 o 
  10  -3   9        2.13        2.25     16.68 o 
  11  -3   9      146.76      142.36     31.16 o 
 -10  -2   9       37.96        5.60     15.44 o 
  -9  -2   9       61.90       73.66     15.43 o 
  -8  -2   9        7.53        5.38      9.63 o 
  -7  -2   9     1121.78     1076.89     35.66 o 
  -6  -2   9       49.85       41.67     11.62 o 
  -5  -2   9     1866.89     1822.41     40.35 o 
  -4  -2   9      249.29      239.68     17.86 o 
  -3  -2   9     1899.62     1936.22     36.79 o 
  -2  -2   9     1465.95     1555.79     24.23 o 
  -1  -2   9     3549.91     3915.83     35.51 o 
   0  -2   9     5122.83     5010.12     62.39 o 
   1  -2   9      335.41      344.04     13.00 o 
   2  -2   9     1142.02     1045.54     29.57 o 
   3  -2   9      713.13      805.22     19.01 o 
   4  -2   9        1.41        7.48      5.41 o 
   5  -2   9      425.87      473.09     19.76 o 
   6  -2   9       98.53      103.91     12.81 o 
   7  -2   9     1650.44     1557.09     44.67 o 
   8  -2   9      130.30      119.67     23.84 o 
   9  -2   9      146.17      158.97     27.33 o 
  10  -2   9        0.03       -0.93     15.76 o 
  11  -2   9      126.85      136.31     30.23 o 
 -10  -1   9       43.02       23.66     16.83 o 
  -9  -1   9      121.42      144.22     19.56 o 
  -8  -1   9        2.12       -4.02      9.11 o 
  -7  -1   9      360.63      308.70     23.89 o 
  -6  -1   9     1160.79     1165.05     35.09 o 
  -5  -1   9      382.45      401.41     21.66 o 
  -4  -1   9       74.91       68.72     11.21 o 
  -3  -1   9      167.78      172.57     16.16 o 
  -2  -1   9     2662.75     2887.56     32.75 o 
  -1  -1   9      586.61      566.27     15.60 o 
   0  -1   9     4867.22     5074.74     71.13 o 
   1  -1   9        4.83       -3.90      3.90 o 
   2  -1   9     2009.79     2059.91     46.01 o 
   3  -1   9       33.92       30.62      5.80 o 
   4  -1   9     1212.93     1209.06     22.07 o 
   5  -1   9        3.32        5.21      6.34 o 
   6  -1   9       14.89       23.93      8.30 o 
   7  -1   9      582.81      593.20     28.94 o 
   8  -1   9       55.25       60.21     14.50 o 
   9  -1   9      105.77       95.61     18.39 o 
  10  -1   9      112.51      125.43     36.47 o 
  11  -1   9       65.00       55.71     22.05 o 
 -10   0   9       17.77        1.73     19.49 o 
  -9   0   9      561.72      597.02     31.76 o 
  -8   0   9      121.52      155.55     19.13 o 
  -7   0   9      102.25      100.75     15.80 o 
  -6   0   9     1348.23     1360.29     37.85 o 
  -5   0   9       46.06       58.74     12.40 o 
  -4   0   9     1831.21     1805.47     38.05 o 
  -3   0   9       76.19       62.21     10.27 o 
  -2   0   9      473.84      409.83     14.12 o 
  -1   0   9     2373.48     2617.00     36.59 o 
   0   0   9      480.45      440.53     13.79 o 
   1   0   9    12553.31    13151.42    194.01 o 
   2   0   9     2686.51     2802.72     35.27 o 
   3   0   9      374.46      303.07     11.31 o 
   4   0   9      225.31      240.31     10.84 o 
   5   0   9     3566.69     3713.02     70.17 o 
   6   0   9       23.32       19.94      9.86 o 
   7   0   9      445.61      433.07     50.05 o 
   8   0   9        8.08        6.03     11.41 o 
   9   0   9       40.85       46.24     14.89 o 
  10   0   9      103.93      120.54     20.85 o 
  11   0   9       10.82        9.05     14.28 o 
  12   0   9       86.77       92.09     26.56 o 
  -9   1   9       44.19       39.92     21.98 o 
  -8   1   9      307.26      333.96     30.85 o 
  -7   1   9      123.29       89.65     15.26 o 
  -6   1   9      251.22      237.33     20.74 o 
  -5   1   9      222.78      233.97     19.45 o 
  -4   1   9     2004.87     1961.59     40.32 o 
  -3   1   9      750.89      705.84     23.76 o 
  -2   1   9       95.79       75.34      8.28 o 
  -1   1   9     1118.25     1057.77     20.73 o 
   0   1   9        0.19        4.40      4.53 o 
   1   1   9     1390.05     1120.37     19.72 o 
   2   1   9      629.90      667.40     24.47 o 
   3   1   9      525.12      465.39     12.13 o 
   4   1   9      733.32      664.08     19.04 o 
   5   1   9      248.81      292.88     19.06 o 
   6   1   9     1074.52     1060.52     34.09 o 
   7   1   9      163.41      215.58     20.92 o 
   8   1   9      176.49      209.18     22.11 o 
   9   1   9      316.67      319.40     26.47 o 
  10   1   9      210.16      247.69     26.57 o 
  11   1   9       47.85       41.62     16.12 o 
  12   1   9      117.53      114.73     22.69 o 
  -9   2   9        6.53       17.61     21.17 o 
  -8   2   9      243.44      293.85     30.00 o 
  -7   2   9       85.07       84.25     17.49 o 
  -6   2   9      635.68      664.58     34.35 o 
  -5   2   9      413.28      403.53     26.79 o 
  -4   2   9     1593.51     1579.99     37.25 o 
  -3   2   9      566.40      584.51     22.64 o 
  -2   2   9        4.98        8.90      5.96 o 
  -1   2   9     1749.53     1675.35     26.08 o 
   0   2   9      426.65      402.78     13.36 o 
   1   2   9     3150.22     3110.86     46.97 o 
   2   2   9     1852.37     1762.17     22.29 o 
   3   2   9     2433.98     2499.43     49.60 o 
   4   2   9      796.10      640.14     18.81 o 
   5   2   9      464.24      518.20     23.23 o 
   6   2   9      529.31      518.06     25.22 o 
   7   2   9       15.81       19.68     10.37 o 
   8   2   9     1273.50     1233.38     50.14 o 
   9   2   9      188.60      155.46     20.91 o 
  10   2   9       91.87      127.70     20.37 o 
  11   2   9       34.28       55.11     17.42 o 
  12   2   9       11.03       -2.16     13.98 o 
  -8   3   9       24.53       12.71     13.56 o 
  -7   3   9       40.05       38.86     14.29 o 
  -6   3   9       29.80       16.45     12.14 o 
  -5   3   9     1134.57     1143.26     42.10 o 
  -4   3   9      171.67      182.70     20.93 o 
  -3   3   9     1572.84     1548.83     49.45 o 
  -2   3   9      292.98      325.12     18.02 o 
  -1   3   9      982.05      952.52     25.56 o 
   0   3   9      281.99      316.96     15.66 o 
   1   3   9      990.54      959.04     17.58 o 
   2   3   9     3694.11     3720.25     57.81 o 
   3   3   9      147.39      168.74     11.48 o 
   4   3   9      821.92      743.72     22.27 o 
   5   3   9      606.41      583.97     18.69 o 
   6   3   9     1491.17     1424.85     38.10 o 
   7   3   9      618.43      653.63     28.99 o 
   8   3   9      664.59      649.34     30.76 o 
   9   3   9      600.12      563.63     30.77 o 
  10   3   9      299.49      266.66     27.06 o 
  11   3   9      103.89      122.28     21.50 o 
  12   3   9       60.30       53.21     18.56 o 
  13   3   9        0.67      -12.48     15.03 o 
  -8   4   9       65.02       68.52     18.63 o 
  -7   4   9      115.17      127.55     21.32 o 
  -6   4   9       18.38       16.88     12.88 o 
  -5   4   9       21.33       21.35     13.13 o 
  -4   4   9     1754.41     1731.61     49.93 o 
  -3   4   9     2363.69     2391.14     55.09 o 
  -2   4   9      342.78      349.31     19.37 o 
  -1   4   9      523.59      579.47     21.99 o 
   0   4   9      299.14      290.07     16.23 o 
   1   4   9       57.80       45.53      8.58 o 
   2   4   9     3374.00     3350.34     73.50 o 
   3   4   9       83.47      105.34     13.47 o 
   4   4   9     2952.18     3076.96     53.98 o 
   5   4   9       11.01       11.42      6.61 o 
   6   4   9        1.32        7.64      8.84 o 
   7   4   9     1146.11     1138.51     36.73 o 
   8   4   9        3.50        5.99     10.47 o 
   9   4   9      837.14      848.46     35.79 o 
  10   4   9       17.95       24.27     13.87 o 
  11   4   9      411.56      417.56     32.25 o 
  12   4   9      103.30      104.56     21.00 o 
  13   4   9       99.66       95.55     22.17 o 
  -7   5   9      306.80      304.74     31.25 o 
  -6   5   9       40.98       28.78     14.53 o 
  -5   5   9      192.92      171.79     22.59 o 
  -4   5   9       34.01       38.37     14.05 o 
  -3   5   9      268.13      215.20     22.42 o 
  -2   5   9     1718.93     1769.01     55.38 o 
  -1   5   9       34.52       31.60      9.94 o 
   0   5   9     1104.18     1167.15     29.83 o 
   1   5   9      102.66      149.34     13.27 o 
   2   5   9       87.81       86.45     13.35 o 
   3   5   9     1957.28     2177.12     45.49 o 
   4   5   9     1260.68     1251.40     34.68 o 
   5   5   9      809.38      920.22     44.04 o 
   6   5   9      417.57      415.42     22.96 o 
   7   5   9      312.68      305.40     22.53 o 
   8   5   9        1.27        6.56     10.14 o 
   9   5   9        2.29        5.78     10.19 o 
  10   5   9      223.67      207.00     23.94 o 
  11   5   9       67.44       49.63     16.85 o 
  12   5   9      145.47      136.30     22.56 o 
  13   5   9        6.01       -2.05     15.15 o 
  -7   6   9       17.59        3.74     18.00 o 
  -6   6   9      631.62      666.73     45.32 o 
  -5   6   9       43.37       34.59     15.62 o 
  -4   6   9      385.10      394.67     29.08 o 
  -3   6   9      104.22       92.03     17.49 o 
  -2   6   9      316.81      340.36     22.44 o 
  -1   6   9      404.40      396.78     21.75 o 
   0   6   9     1138.22     1110.66     31.08 o 
   1   6   9      581.11      568.83     22.11 o 
   2   6   9     1017.83     1040.35     43.94 o 
   3   6   9      322.28      330.64     21.21 o 
   4   6   9       65.85       76.11     13.23 o 
   5   6   9     1601.07     1607.68     40.70 o 
   6   6   9      254.26      262.05     34.14 o 
   7   6   9      895.36      886.17     43.46 o 
   8   6   9      351.28      371.99     31.16 o 
   9   6   9      226.01      208.90     22.22 o 
  10   6   9      222.04      212.24     23.88 o 
  11   6   9       34.00       18.70     14.51 o 
  12   6   9       58.62       57.79     17.93 o 
  13   6   9        9.32       12.52     16.11 o 
  -6   7   9      101.62      135.22     24.13 o 
  -5   7   9      147.47      152.49     22.62 o 
  -4   7   9      568.16      477.06     31.63 o 
  -3   7   9      354.06      353.32     30.13 o 
  -2   7   9       41.40       49.12     12.44 o 
  -1   7   9      339.48      357.32     29.39 o 
   0   7   9      327.87      344.05     21.48 o 
   1   7   9      973.99      958.08     42.86 o 
   2   7   9       26.13       21.49     10.64 o 
   3   7   9      416.50      430.36     24.92 o 
   4   7   9       51.02       59.84     13.23 o 
   5   7   9      695.85      686.25     29.27 o 
   6   7   9      302.52      291.33     21.62 o 
   7   7   9       50.22       46.61     17.11 o 
   8   7   9       51.56       60.33     18.68 o 
   9   7   9       71.22       60.32     19.18 o 
  10   7   9      102.85      105.71     23.15 o 
  11   7   9        0.47        6.78     14.38 o 
  12   7   9      130.73      122.32     27.77 o 
  13   7   9      173.59      202.96     34.91 o 
  -5   8   9       46.47       47.07     20.07 o 
  -4   8   9       62.85       62.71     17.59 o 
  -3   8   9      527.67      553.12     33.51 o 
  -2   8   9       46.47       27.13     11.98 o 
  -1   8   9      917.48      950.18     39.25 o 
   0   8   9       75.29       71.38     12.98 o 
   1   8   9      161.93      190.01     21.79 o 
   2   8   9       20.52       20.59     11.40 o 
   3   8   9        0.82       -8.30      8.30 o 
   4   8   9     1305.56     1308.87     41.58 o 
   5   8   9      745.74      748.69     32.04 o 
   6   8   9      147.89      188.23     20.05 o 
   7   8   9       20.03       15.00     13.62 o 
   8   8   9      307.31      345.86     35.70 o 
   9   8   9       59.84       46.39     18.93 o 
  10   8   9       51.39       60.95     20.14 o 
  11   8   9        1.58        4.25     16.09 o 
  12   8   9       15.08        6.14     16.57 o 
  13   8   9        0.46       10.01     16.33 o 
  -4   9   9      205.36      197.25     32.65 o 
  -3   9   9      221.91      225.26     33.06 o 
  -2   9   9       90.44      104.48     17.02 o 
  -1   9   9      407.12      429.50     26.05 o 
   0   9   9      359.10      371.94     30.94 o 
   1   9   9      317.79      282.41     26.62 o 
   2   9   9      166.53      174.87     21.66 o 
   3   9   9        0.03       -5.06      9.40 o 
   4   9   9       62.77       61.35     14.63 o 
   5   9   9      540.88      534.24     29.20 o 
   6   9   9      725.05      713.82     32.55 o 
   7   9   9        7.24       10.29     14.38 o 
   8   9   9      331.03      323.24     35.71 o 
   9   9   9       78.94       86.54     21.98 o 
  10   9   9        3.15       10.08     15.28 o 
  11   9   9      188.06      211.99     31.80 o 
  12   9   9        1.75        7.65     17.06 o 
  -3  10   9      502.85      505.09     43.37 o 
  -2  10   9      177.09      183.60     24.93 o 
  -1  10   9       42.83       77.40     22.48 o 
   0  10   9     1025.18     1013.43     43.33 o 
   1  10   9       67.49       49.20     15.76 o 
   2  10   9     1105.06     1143.86     81.65 o 
   3  10   9       28.97       23.03     19.54 o 
   4  10   9       10.71        9.15     11.72 o 
   5  10   9      295.22      322.07     31.72 o 
   6  10   9       98.04       86.56     17.06 o 
   7  10   9      300.56      303.11     34.62 o 
   8  10   9       46.20       38.46     19.07 o 
   9  10   9       55.45       43.95     19.43 o 
  10  10   9        0.80        4.97     16.51 o 
  11  10   9       14.67       41.29     20.50 o 
  12  10   9        1.15       -2.35     17.59 o 
  -1  11   9        3.54        8.50     16.13 o 
   0  11   9      153.28      173.72     30.02 o 
   1  11   9      127.24       90.51     23.30 o 
   2  11   9     1102.42     1067.97    137.48 o 
   3  11   9      159.18      168.66     23.25 o 
   4  11   9        0.82       -1.81     13.68 o 
   5  11   9       17.82       17.81     13.47 o 
   6  11   9       67.63       78.21     17.81 o 
   7  11   9      385.34      409.31     39.63 o 
   8  11   9       24.62       22.56     17.63 o 
   9  11   9       33.65       30.15     19.21 o 
  10  11   9      166.82      166.74     30.59 o 
  11  11   9      116.22       93.11     26.94 o 
   0  12   9      222.02      228.96     36.01 o 
   1  12   9      330.07      305.31     39.46 o 
   2  12   9      196.37      177.88     30.68 o 
   3  12   9      713.41      740.10     48.91 o 
   4  12   9       23.73       17.45     15.71 o 
   5  12   9       71.87       70.25     20.61 o 
   6  12   9       89.14      117.90     20.69 o 
   7  12   9      128.18      106.72     25.51 o 
   8  12   9        0.13        5.70     16.73 o 
   9  12   9        9.66       10.34     18.08 o 
  10  12   9        9.49        5.50     19.00 o 
   2  13   9      242.71      190.95     33.82 o 
   3  13   9      548.80      523.19     47.25 o 
   4  13   9        0.82        2.27     15.35 o 
   5  13   9      163.28      178.97     30.59 o 
   6  13   9      135.93      149.73     22.93 o 
   7  13   9        7.31       20.11     25.95 o 
   8  13   9      115.72      129.76     42.32 o 
   9  13   9        0.36      -14.27     18.01 o 
  -5 -13  10       61.74       66.51     18.61 o 
  -4 -13  10       15.27        4.71     13.43 o 
  -3 -13  10      111.82      116.95     22.19 o 
  -2 -13  10      201.81      181.18     28.00 o 
  -1 -13  10       27.87       27.20     14.46 o 
  -7 -12  10       11.37       18.84     14.74 o 
  -6 -12  10       30.57       16.02     14.07 o 
  -5 -12  10      124.90      148.92     23.86 o 
  -4 -12  10       97.47       97.21     20.15 o 
  -3 -12  10      139.63      182.80     25.10 o 
  -2 -12  10       61.32       97.32     19.44 o 
  -1 -12  10        0.21       10.12     11.66 o 
   0 -12  10      280.04      287.57     26.80 o 
   1 -12  10       96.17       97.74     16.19 o 
  -8 -11  10       19.71       14.36     14.59 o 
  -7 -11  10       18.37        7.66     13.36 o 
  -6 -11  10      150.12      154.40     22.88 o 
  -5 -11  10      337.07      262.85     28.37 o 
  -4 -11  10      138.99      119.37     20.29 o 
  -3 -11  10       14.01       15.68     12.19 o 
  -2 -11  10      224.11      245.79     26.84 o 
  -1 -11  10        3.16        4.90     10.42 o 
   0 -11  10      155.10      145.33     19.56 o 
   1 -11  10       94.71       89.74     14.86 o 
   2 -11  10       14.81        8.88     11.54 o 
   3 -11  10      744.64      690.25     46.00 o 
  -9 -10  10      131.60      129.90     23.17 o 
  -8 -10  10        1.05        2.36     12.51 o 
  -7 -10  10      408.21      360.80     32.54 o 
  -6 -10  10        9.20        9.29     11.80 o 
  -5 -10  10       14.36        5.68     10.57 o 
  -4 -10  10      342.13      372.62     30.26 o 
  -3 -10  10        9.98       -1.00     10.54 o 
  -2 -10  10     1189.33     1148.95     44.69 o 
  -1 -10  10       72.61       88.99     15.18 o 
   0 -10  10      284.24      270.26     23.60 o 
   1 -10  10      661.30      656.47     31.30 o 
   2 -10  10      117.67       96.34     14.86 o 
   3 -10  10      621.44      620.33     36.59 o 
   4 -10  10       50.78       44.12     17.75 o 
   5 -10  10      194.73      198.27     49.10 o 
 -10  -9  10       36.48       43.25     28.29 o 
  -9  -9  10       72.99       63.63     18.11 o 
  -8  -9  10      283.05      238.44     31.40 o 
  -7  -9  10       43.16       52.47     15.59 o 
  -6  -9  10      586.01      531.73     33.33 o 
  -5  -9  10      211.22      172.18     22.32 o 
  -4  -9  10      211.86      219.06     24.23 o 
  -3  -9  10        0.35       12.85     10.97 o 
  -2  -9  10       94.48       98.06     17.25 o 
  -1  -9  10     1230.96     1241.87     37.92 o 
   0  -9  10       78.78       56.09     13.15 o 
   1  -9  10      874.15      921.23     34.35 o 
   2  -9  10      324.92      346.09     26.12 o 
   3  -9  10      299.32      331.29     25.92 o 
   4  -9  10      576.74      633.36     37.34 o 
   5  -9  10       72.00       53.73     18.40 o 
   6  -9  10      345.99      324.41     33.99 o 
 -10  -8  10       93.09      101.17     21.61 o 
  -9  -8  10        5.97        8.64     13.06 o 
  -8  -8  10      173.25      187.58     24.91 o 
  -7  -8  10      279.50      301.89     29.20 o 
  -6  -8  10      185.18      180.02     22.72 o 
  -5  -8  10     1328.09     1293.17     45.75 o 
  -4  -8  10      324.24      330.88     26.66 o 
  -3  -8  10       35.09       48.11     13.28 o 
  -2  -8  10       37.43       48.57     13.67 o 
  -1  -8  10      652.10      656.69     27.45 o 
   0  -8  10        8.37        7.73      9.11 o 
   1  -8  10      804.32      825.40     31.04 o 
   2  -8  10       34.25       44.73     12.04 o 
   3  -8  10       58.83       61.74     13.48 o 
   4  -8  10      633.24      723.20     37.60 o 
   5  -8  10      174.85      150.03     23.61 o 
   6  -8  10      153.49      196.88     26.32 o 
   7  -8  10      236.23      214.78     29.03 o 
 -10  -7  10       68.01       73.87     17.37 o 
  -9  -7  10       59.14       70.96     15.77 o 
  -8  -7  10       75.68       74.69     15.62 o 
  -7  -7  10      318.91      335.34     24.71 o 
  -6  -7  10      433.36      413.49     28.19 o 
  -5  -7  10      947.42      905.37     38.07 o 
  -4  -7  10      282.16      309.63     26.45 o 
  -3  -7  10     1067.46     1059.47     38.97 o 
  -2  -7  10      566.57      573.33     29.50 o 
  -1  -7  10       82.43       89.00     13.19 o 
   0  -7  10     1202.61     1097.34     38.33 o 
   1  -7  10       62.00       67.75     12.60 o 
   2  -7  10      439.88      458.27     23.74 o 
   3  -7  10      239.57      233.22     20.36 o 
   4  -7  10      409.22      402.52     28.12 o 
   5  -7  10       12.23       16.78     13.18 o 
   6  -7  10      545.52      518.21     33.43 o 
   7  -7  10       28.87       46.80     17.44 o 
   8  -7  10        0.55       18.23     20.50 o 
 -10  -6  10        2.03        0.93     11.95 o 
  -9  -6  10       24.54       33.43     12.93 o 
  -8  -6  10       35.38       32.35     12.70 o 
  -7  -6  10     1140.97     1158.82     38.00 o 
  -6  -6  10        4.85       11.15     10.08 o 
  -5  -6  10        0.56        0.33      8.50 o 
  -4  -6  10     1968.77     2093.97     53.00 o 
  -3  -6  10      785.23      718.86     31.90 o 
  -2  -6  10     1549.65     1548.67     44.32 o 
  -1  -6  10        3.91        3.15      7.76 o 
   0  -6  10     1427.14     1364.75     34.42 o 
   1  -6  10      177.72      161.62     16.09 o 
   2  -6  10      179.80      179.88     17.10 o 
   3  -6  10       77.90       80.14     13.07 o 
   4  -6  10      241.32      246.00     24.62 o 
   5  -6  10      583.51      584.61     32.24 o 
   6  -6  10      416.75      445.36     31.46 o 
   7  -6  10       27.28       46.65     15.78 o 
   8  -6  10      102.62      117.42     28.35 o 
 -10  -5  10        2.78       -0.90     15.40 o 
  -9  -5  10      149.09      155.91     17.91 o 
  -8  -5  10       81.12       99.16     16.72 o 
  -7  -5  10       32.08       52.86     13.46 o 
  -6  -5  10      363.32      371.78     23.19 o 
  -5  -5  10        3.14        1.93      8.26 o 
  -4  -5  10      396.15      464.16     26.96 o 
  -3  -5  10      242.69      240.47     17.60 o 
  -2  -5  10      763.03      803.11     25.33 o 
  -1  -5  10     1045.56     1121.27     29.20 o 
   0  -5  10      882.69      846.59     26.31 o 
   1  -5  10     2026.88     1989.08     39.38 o 
   2  -5  10      554.87      527.87     22.25 o 
   3  -5  10      149.34      134.48     14.78 o 
   4  -5  10        6.70       19.08     11.15 o 
   5  -5  10      661.06      626.49     31.59 o 
   6  -5  10       13.17       21.97     12.69 o 
   7  -5  10      252.47      259.94     34.79 o 
   8  -5  10      109.33       81.50     24.13 o 
   9  -5  10      201.86      242.38     63.60 o 
 -10  -4  10       13.98       27.97     17.33 o 
  -9  -4  10      260.60      239.06     24.25 o 
  -8  -4  10      203.34      249.79     23.41 o 
  -7  -4  10        1.24        3.02     10.09 o 
  -6  -4  10      271.20      275.28     21.90 o 
  -5  -4  10      126.80      117.56     15.14 o 
  -4  -4  10      237.73      250.63     19.31 o 
  -3  -4  10      119.97      144.18     14.63 o 
  -2  -4  10      994.30      969.86     34.25 o 
  -1  -4  10      233.03      249.75     13.52 o 
   0  -4  10      210.43      186.94     12.57 o 
   1  -4  10     2599.01     2680.11     45.86 o 
   2  -4  10      214.16      192.63     15.44 o 
   3  -4  10     1661.05     1661.39     35.54 o 
   4  -4  10      134.72      151.44     18.03 o 
   5  -4  10     1237.78     1127.13     43.11 o 
   6  -4  10      290.59      280.33     25.41 o 
   7  -4  10      541.28      492.75     38.83 o 
   8  -4  10       22.02       20.38     16.14 o 
   9  -4  10      190.84      180.68     32.07 o 
  10  -4  10      166.25      169.79     32.51 o 
 -10  -3  10      203.98      204.14     28.79 o 
  -9  -3  10        1.72       -1.00     11.16 o 
  -8  -3  10      332.82      351.80     27.14 o 
  -7  -3  10       66.98       69.26     14.34 o 
  -6  -3  10     1001.36      996.81     33.60 o 
  -5  -3  10      169.64      190.80     18.07 o 
  -4  -3  10      677.13      727.60     26.61 o 
  -3  -3  10     1319.72     1323.00     37.46 o 
  -2  -3  10      107.67      133.15     13.33 o 
  -1  -3  10      361.80      343.70     14.24 o 
   0  -3  10       94.45      107.42      9.85 o 
   1  -3  10      720.96      679.68     18.77 o 
   2  -3  10      320.75      312.91     14.13 o 
   3  -3  10     1552.84     1502.83     35.34 o 
   4  -3  10     1339.89     1354.61     40.21 o 
   5  -3  10       77.10       70.85     13.79 o 
   6  -3  10     2607.22     2574.16     62.45 o 
   7  -3  10      127.78      107.32     22.14 o 
   8  -3  10      510.69      492.62     39.25 o 
   9  -3  10        5.00        7.29     15.92 o 
  10  -3  10      611.26      585.50     46.50 o 
 -10  -2  10      118.84       98.60     23.22 o 
  -9  -2  10       27.12       30.73     13.12 o 
  -8  -2  10       66.41       61.33     14.47 o 
  -7  -2  10       67.39       54.47     13.20 o 
  -6  -2  10      198.03      229.01     20.80 o 
  -5  -2  10     1262.46     1267.13     38.37 o 
  -4  -2  10      376.20      411.90     21.46 o 
  -3  -2  10      922.22      878.32     27.05 o 
  -2  -2  10      170.91      127.75     13.09 o 
  -1  -2  10     1756.51     1876.07     28.66 o 
   0  -2  10      112.04       82.15      8.65 o 
   1  -2  10     1949.38     1979.39     29.44 o 
   2  -2  10      312.66      329.76     13.79 o 
   3  -2  10     1494.08     1565.36     34.39 o 
   4  -2  10      830.21      928.45     21.64 o 
   5  -2  10        3.96        9.32      7.59 o 
   6  -2  10      534.48      552.07     30.52 o 
   7  -2  10      631.08      600.11     39.33 o 
   8  -2  10      449.87      458.36     37.11 o 
   9  -2  10       69.61       99.32     23.57 o 
  10  -2  10        3.29       -7.65     14.06 o 
  11  -2  10      381.10      418.74     46.04 o 
 -10  -1  10       88.97       82.46     28.08 o 
  -9  -1  10      256.19      259.95     25.24 o 
  -8  -1  10       39.67       18.42     11.76 o 
  -7  -1  10      202.57      182.43     19.69 o 
  -6  -1  10       41.83       45.07     10.81 o 
  -5  -1  10     1118.09     1112.75     33.84 o 
  -4  -1  10       82.52       98.47     13.33 o 
  -3  -1  10      322.24      312.09     18.11 o 
  -2  -1  10     1140.53     1190.78     31.72 o 
  -1  -1  10     2020.58     2211.33     30.60 o 
   0  -1  10      541.17      456.84     15.19 o 
   1  -1  10      103.91      101.27      8.93 o 
   2  -1  10     3172.87     3297.87     42.06 o 
   3  -1  10        3.37        5.41      4.73 o 
   4  -1  10     2208.45     2338.04     43.49 o 
   5  -1  10       55.56       41.02     10.93 o 
   6  -1  10      156.95      154.89     18.35 o 
   7  -1  10     2199.45     2141.90     82.83 o 
   8  -1  10      104.59       86.42     18.66 o 
   9  -1  10      601.02      572.44     41.24 o 
  10  -1  10       15.52       24.36     17.77 o 
  11  -1  10        3.12       12.51     18.32 o 
  -9   0  10      104.29      135.66     23.11 o 
  -8   0  10       50.20       49.00     16.61 o 
  -7   0  10      535.82      456.94     25.63 o 
  -6   0  10       51.76       63.59     13.37 o 
  -5   0  10     1207.14     1194.21     36.85 o 
  -4   0  10      645.91      606.03     24.79 o 
  -3   0  10      532.35      523.53     21.91 o 
  -2   0  10     1692.68     1666.93     33.81 o 
  -1   0  10       14.58       25.27      6.44 o 
   0   0  10     3699.73     3768.06     48.77 o 
   1   0  10       22.65       11.75      5.10 o 
   2   0  10       83.48       71.14      7.63 o 
   3   0  10     1043.29     1041.11     19.89 o 
   4   0  10     2412.30     2549.59     37.66 o 
   5   0  10      456.93      469.57     23.69 o 
   6   0  10      699.31      694.65     29.48 o 
   7   0  10      290.22      285.19     24.33 o 
   8   0  10      128.71      138.97     16.76 o 
   9   0  10      122.57      155.29     21.06 o 
  10   0  10      129.15      111.75     20.71 o 
  11   0  10      191.65      201.91     26.25 o 
  12   0  10       18.35       13.75     20.32 o 
  -9   1  10      187.47      211.39     36.47 o 
  -8   1  10      104.91      110.73     20.33 o 
  -7   1  10       78.29       69.50     17.22 o 
  -6   1  10      200.02      221.12     25.03 o 
  -5   1  10        7.91        0.23      9.15 o 
  -4   1  10     1288.13     1352.69     35.22 o 
  -3   1  10      144.86      147.70     14.64 o 
  -2   1  10     1601.55     1598.50     33.02 o 
  -1   1  10     1299.05     1245.18     23.61 o 
   0   1  10     1228.01     1105.18     21.72 o 
   1   1  10     2939.65     2921.42     40.57 o 
   2   1  10       13.03        3.94      4.51 o 
   3   1  10      754.60      716.47     20.73 o 
   4   1  10        5.02        1.62      5.69 o 
   5   1  10     1897.67     1956.32     43.43 o 
   6   1  10        4.59        1.26      8.89 o 
   7   1  10      718.01      765.07     31.88 o 
   8   1  10      114.50      135.41     18.76 o 
   9   1  10       54.07       80.86     17.10 o 
  10   1  10      236.22      286.74     28.42 o 
  11   1  10        1.47        9.21     14.23 o 
  12   1  10       98.72       86.96     20.82 o 
  -8   2  10      239.77      274.39     29.64 o 
  -7   2  10       23.38       29.36     13.92 o 
  -6   2  10      407.23      434.40     30.55 o 
  -5   2  10       39.13       47.40     14.58 o 
  -4   2  10     1165.01     1130.34     40.26 o 
  -3   2  10       49.72       43.57     12.81 o 
  -2   2  10      998.77     1000.35     26.94 o 
  -1   2  10      299.36      327.00     14.07 o 
   0   2  10     1322.88     1341.82     29.74 o 
   1   2  10     3161.07     2939.18     53.26 o 
   2   2  10      207.15      234.60     10.76 o 
   3   2  10      746.33      642.59     30.18 o 
   4   2  10     1441.22     1454.32     28.70 o 
   5   2  10      704.98      686.18     26.86 o 
   6   2  10       96.11       65.28     13.14 o 
   7   2  10      306.25      359.85     24.10 o 
   8   2  10      513.79      459.97     27.52 o 
   9   2  10      369.35      369.96     28.77 o 
  10   2  10      126.54      160.85     22.72 o 
  11   2  10        6.55        7.43     14.08 o 
  12   2  10        9.76       22.85     16.41 o 
  -8   3  10       67.62       77.69     19.21 o 
  -7   3  10      117.56      128.20     21.36 o 
  -6   3  10      248.77      247.53     26.76 o 
  -5   3  10      105.67      119.07     19.34 o 
  -4   3  10      228.70      237.85     24.04 o 
  -3   3  10      673.46      685.56     31.40 o 
  -2   3  10      299.02      295.31     22.71 o 
  -1   3  10     2445.92     2502.78     46.40 o 
   0   3  10      330.78      316.40     16.78 o 
   1   3  10     4072.99     4171.74     64.29 o 
   2   3  10      116.49      132.67     14.80 o 
   3   3  10      629.84      571.24     18.37 o 
   4   3  10     2349.78     2272.90     62.48 o 
   5   3  10      416.89      396.03     16.86 o 
   6   3  10      465.80      410.39     23.45 o 
   7   3  10       27.80       27.07     11.65 o 
   8   3  10      100.05       96.47     16.59 o 
   9   3  10      670.04      637.69     40.42 o 
  10   3  10      837.97      789.78     53.67 o 
  11   3  10        0.56        4.02     13.09 o 
  12   3  10       88.68       85.75     20.61 o 
  -7   4  10       56.16       65.87     17.71 o 
  -6   4  10       17.95       15.41     13.18 o 
  -5   4  10      661.49      630.63     34.30 o 
  -4   4  10       10.83        8.82     10.85 o 
  -3   4  10      469.50      520.93     28.93 o 
  -2   4  10        1.60        9.85     10.78 o 
  -1   4  10      124.42      123.61     13.69 o 
   0   4  10      262.36      286.86     16.78 o 
   1   4  10     2464.03     2410.58     59.70 o 
   2   4  10      840.79      920.40     30.99 o 
   3   4  10      736.26      733.77     27.48 o 
   4   4  10     1269.95     1250.88     34.61 o 
   5   4  10        4.01        3.51      6.59 o 
   6   4  10     1768.59     1706.41     59.22 o 
   7   4  10        6.10       24.74     11.67 o 
   8   4  10      243.43      290.84     23.65 o 
   9   4  10       62.22       47.07     14.48 o 
  10   4  10        2.83       12.43     10.73 o 
  11   4  10      646.12      704.91     37.83 o 
  12   4  10       47.27       27.33     16.71 o 
  13   4  10       22.64       19.36     17.50 o 
  -7   5  10      392.22      455.34     36.75 o 
  -6   5  10        4.42       -2.71     11.26 o 
  -5   5  10      552.96      544.70     33.19 o 
  -4   5  10      197.72      180.68     23.03 o 
  -3   5  10      292.62      286.69     26.46 o 
  -2   5  10      797.19      775.39     31.62 o 
  -1   5  10      482.20      492.85     26.96 o 
   0   5  10        1.45        6.90      7.75 o 
   1   5  10      270.87      303.64     21.72 o 
   2   5  10     1386.17     1431.89     39.30 o 
   3   5  10      317.00      298.57     20.33 o 
   4   5  10      918.18      985.17     32.29 o 
   5   5  10      404.99      442.52     23.05 o 
   6   5  10      818.25      845.45     51.09 o 
   7   5  10      364.42      407.82     32.12 o 
   8   5  10       52.17       27.65     12.09 o 
   9   5  10      142.17      150.02     20.11 o 
  10   5  10        0.14        9.55     12.22 o 
  11   5  10      156.68      163.71     20.23 o 
  12   5  10       67.37       75.95     20.12 o 
  13   5  10       20.51       13.59     17.13 o 
  -6   6  10      230.06      226.74     27.56 o 
  -5   6  10      366.16      359.73     32.71 o 
  -4   6  10      500.45      521.14     32.60 o 
  -3   6  10       24.89       24.13     13.44 o 
  -2   6  10     1405.57     1392.10     50.18 o 
  -1   6  10      168.16      157.34     16.44 o 
   0   6  10     2421.38     2483.76     46.05 o 
   1   6  10       63.78       64.06     13.69 o 
   2   6  10      681.25      670.85     29.97 o 
   3   6  10      220.13      199.08     19.87 o 
   4   6  10      397.12      371.55     22.55 o 
   5   6  10       44.56       63.13     13.00 o 
   6   6  10      361.18      335.20     31.16 o 
   7   6  10      813.11      846.90     43.23 o 
   8   6  10       10.67        1.15     13.46 o 
   9   6  10       81.55       88.72     21.24 o 
  10   6  10       35.31       43.04     18.31 o 
  11   6  10       25.72       23.64     17.69 o 
  12   6  10      119.23      129.85     19.84 o 
  13   6  10       24.75       27.42     17.73 o 
  -5   7  10        0.47        0.67     12.22 o 
  -4   7  10      873.44      904.59     42.44 o 
  -3   7  10       87.89      100.59     19.33 o 
  -2   7  10      303.01      336.64     29.05 o 
  -1   7  10      754.63      723.98     29.17 o 
   0   7  10      141.63      164.53     20.62 o 
   1   7  10     1945.65     1971.74     74.94 o 
   2   7  10       97.87      118.30     17.43 o 
   3   7  10      316.86      322.76     23.38 o 
   4   7  10      149.86      129.78     17.36 o 
   5   7  10      656.56      687.94     30.15 o 
   6   7  10      190.85      196.74     26.76 o 
   7   7  10     1268.11     1260.12     53.73 o 
   8   7  10        0.66        1.54     12.70 o 
   9   7  10      189.39      166.15     27.30 o 
  10   7  10       36.97       41.47     18.89 o 
  11   7  10       11.41        0.94     15.46 o 
  12   7  10       69.97       82.93     24.53 o 
  13   7  10       12.24       12.91     18.06 o 
  -4   8  10      277.31      256.56     29.11 o 
  -3   8  10      492.15      478.43     32.24 o 
  -2   8  10      205.25      202.36     24.36 o 
  -1   8  10      283.94      271.41     27.27 o 
   0   8  10       20.26       10.45     12.73 o 
   1   8  10     1077.37     1097.70     35.49 o 
   2   8  10      134.11      146.42     19.71 o 
   3   8  10      682.05      710.92     32.95 o 
   4   8  10       47.12       54.17     14.47 o 
   5   8  10       26.36       38.72     11.98 o 
   6   8  10      300.69      324.90     33.61 o 
   7   8  10       62.65       45.93     17.85 o 
   8   8  10      227.07      247.13     31.61 o 
   9   8  10       74.30       43.42     17.70 o 
  10   8  10       87.13      108.76     24.62 o 
  11   8  10       13.27        4.99     15.14 o 
  12   8  10        4.66        5.67     17.19 o 
  -3   9  10      301.62      370.48     41.21 o 
  -2   9  10       16.56       30.91     19.87 o 
  -1   9  10      452.59      546.25     33.36 o 
   0   9  10      257.74      245.45     27.08 o 
   1   9  10      351.39      405.18     30.48 o 
   2   9  10      476.74      512.99     30.74 o 
   3   9  10        8.43       -2.73     10.41 o 
   4   9  10     1028.32     1047.81     40.47 o 
   5   9  10      402.98      409.43     27.18 o 
   6   9  10       80.52       95.92     17.16 o 
   7   9  10        5.36        7.41     14.74 o 
   8   9  10       14.47       23.64     21.28 o 
   9   9  10       87.79       73.38     21.28 o 
  10   9  10      343.63      310.35     37.28 o 
  11   9  10       76.62       48.99     21.57 o 
  12   9  10       28.37        5.25     18.10 o 
  -2  10  10        0.69       12.16     21.51 o 
  -1  10  10      335.51      337.62     39.39 o 
   0  10  10       52.37       56.72     16.67 o 
   1  10  10        7.95       31.98     14.76 o 
   2  10  10       44.02       41.65     14.94 o 
   3  10  10        6.65        1.55     11.41 o 
   4  10  10      785.81      753.92     41.96 o 
   5  10  10      119.10      125.18     19.94 o 
   6  10  10      202.92      199.05     23.43 o 
   7  10  10      195.77      201.48     30.00 o 
   8  10  10      228.99      211.84     30.87 o 
   9  10  10      152.80      174.00     40.33 o 
  10  10  10       32.90       37.52     19.74 o 
  11  10  10       23.68       38.74     21.13 o 
  12  10  10       28.34       26.93     20.66 o 
  -1  11  10      143.70      114.01     27.93 o 
   0  11  10       56.14       87.49     24.86 o 
   1  11  10        3.96       20.31     16.08 o 
   2  11  10      213.21      285.63     36.24 o 
   3  11  10      227.42      176.32     23.86 o 
   4  11  10      119.34      126.27     20.94 o 
   5  11  10      115.01      115.65     20.11 o 
   6  11  10        1.72       -0.29     11.75 o 
   7  11  10       93.89       90.30     23.65 o 
   8  11  10       13.47       12.80     17.06 o 
   9  11  10      100.75      156.66     29.32 o 
  10  11  10       72.97       54.10     22.94 o 
  11  11  10      160.05      168.44     44.66 o 
   1  12  10       20.17       -5.11     14.92 o 
   2  12  10      271.83      274.98     37.38 o 
   3  12  10      136.02      160.79     28.83 o 
   4  12  10      312.98      281.61     74.70 o 
   5  12  10       16.30       12.87     13.42 o 
   6  12  10       60.59       49.70     16.01 o 
   7  12  10       71.49      126.99     28.00 o 
   8  12  10        0.06        7.14     18.46 o 
   9  12  10       66.58       75.82     24.23 o 
  10  12  10       34.80       43.62     22.56 o 
   3  13  10      544.62      534.47     69.44 o 
   4  13  10        7.78       23.29     17.59 o 
   5  13  10      142.96      139.71     28.26 o 
   6  13  10       29.61        7.34     16.11 o 
   7  13  10      105.51      111.76     38.81 o 
   8  13  10       66.53       49.21     24.07 o 
  -6 -12  11       36.64       33.92     16.20 o 
  -5 -12  11      100.21      112.20     21.28 o 
  -4 -12  11       12.06       10.77     13.15 o 
  -3 -12  11      205.38      185.41     25.47 o 
  -2 -12  11       43.64       37.34     15.64 o 
  -1 -12  11       42.67       38.11     16.52 o 
   0 -12  11      263.89      249.55     25.65 o 
   1 -12  11      117.49      126.98     20.37 o 
  -8 -11  11       21.04        9.89     15.11 o 
  -7 -11  11       24.18       46.92     17.64 o 
  -6 -11  11      117.36      115.50     21.02 o 
  -5 -11  11       81.92       94.16     20.11 o 
  -4 -11  11       15.29       11.63     12.55 o 
  -3 -11  11        8.18       18.06     13.56 o 
  -2 -11  11      777.64      766.92     39.90 o 
  -1 -11  11       81.27       58.97     16.00 o 
   0 -11  11      295.23      292.26     26.07 o 
   1 -11  11        0.23        1.65     11.02 o 
   2 -11  11      375.35      381.11     28.96 o 
   3 -11  11        0.10        9.72     15.36 o 
  -8 -10  11        3.79       14.83     14.22 o 
  -7 -10  11        1.45       10.24     13.46 o 
  -6 -10  11        2.03       -0.73     10.80 o 
  -5 -10  11       95.23       98.38     18.90 o 
  -4 -10  11      152.30      151.23     21.93 o 
  -3 -10  11       60.15       52.70     15.81 o 
  -2 -10  11       18.49       20.39     12.95 o 
  -1 -10  11      230.04      195.38     24.25 o 
   0 -10  11      157.88      168.62     20.02 o 
   1 -10  11      197.78      199.50     21.73 o 
   2 -10  11      243.65      241.83     23.81 o 
   3 -10  11      271.62      245.04     29.12 o 
   4 -10  11      148.90      133.63     24.05 o 
  -9  -9  11       42.57       36.71     17.41 o 
  -8  -9  11      236.90      222.70     28.01 o 
  -7  -9  11       66.58       78.85     18.26 o 
  -6  -9  11       19.33       13.61     12.57 o 
  -5  -9  11       10.76       13.24     12.13 o 
  -4  -9  11      348.54      352.49     30.59 o 
  -3  -9  11       56.17       41.16     14.20 o 
  -2  -9  11      589.32      570.74     32.28 o 
  -1  -9  11       29.38       35.01     11.77 o 
   0  -9  11      109.55      122.84     16.87 o 
   1  -9  11      299.20      338.47     24.74 o 
   2  -9  11       62.83       75.47     15.28 o 
   3  -9  11      905.02      882.54     42.31 o 
   4  -9  11       18.64       21.86     14.07 o 
   5  -9  11      528.63      522.03     37.67 o 
  -9  -8  11       49.63       51.54     17.93 o 
  -8  -8  11      265.52      233.00     27.45 o 
  -7  -8  11        0.23       13.65     12.13 o 
  -6  -8  11      107.58       97.64     18.59 o 
  -5  -8  11       17.61       17.05     11.14 o 
  -4  -8  11      135.11      160.70     21.52 o 
  -3  -8  11        0.39       -1.08      9.55 o 
  -2  -8  11      122.01      122.12     18.09 o 
  -1  -8  11      299.17      269.77     21.43 o 
   0  -8  11      237.71      233.57     20.56 o 
   1  -8  11      172.83      177.32     18.58 o 
   2  -8  11        4.30        3.50      8.92 o 
   3  -8  11      279.92      298.59     28.50 o 
   4  -8  11      402.17      427.63     33.09 o 
   5  -8  11      253.80      266.63     28.81 o 
   6  -8  11      205.63      204.97     27.17 o 
 -10  -7  11      170.89      168.19     31.92 o 
  -9  -7  11        1.33       -1.04     11.81 o 
  -8  -7  11       21.09       22.20     13.78 o 
  -7  -7  11      167.32      180.61     23.62 o 
  -6  -7  11      482.29      446.95     30.02 o 
  -5  -7  11     1220.38     1182.08     44.36 o 
  -4  -7  11      548.85      500.33     29.45 o 
  -3  -7  11      356.52      335.66     26.70 o 
  -2  -7  11        2.39        2.23      9.49 o 
  -1  -7  11      691.39      703.86     27.45 o 
   0  -7  11       99.46       94.17     13.74 o 
   1  -7  11     1141.75     1075.24     33.76 o 
   2  -7  11       14.55       18.44      9.86 o 
   3  -7  11       68.25       79.50     13.88 o 
   4  -7  11      575.38      540.81     33.83 o 
   5  -7  11        1.89       18.90     13.72 o 
   6  -7  11      672.17      632.28     43.41 o 
   7  -7  11        0.46        4.62     18.10 o 
 -10  -6  11       78.17       84.31     18.40 o 
  -9  -6  11      107.98      121.65     19.33 o 
  -8  -6  11      135.64      122.34     18.06 o 
  -7  -6  11       20.01       21.94     11.83 o 
  -6  -6  11        7.88        9.55     10.02 o 
  -5  -6  11      493.37      554.40     25.90 o 
  -4  -6  11     1230.37     1186.32     36.10 o 
  -3  -6  11     2061.72     2078.57     52.73 o 
  -2  -6  11      292.54      272.24     24.15 o 
  -1  -6  11      752.76      745.87     26.79 o 
   0  -6  11      562.57      571.92     24.61 o 
   1  -6  11       81.52       98.60     13.96 o 
   2  -6  11      630.97      573.37     24.69 o 
   3  -6  11       84.69       90.59     14.61 o 
   4  -6  11      204.50      236.78     24.56 o 
   5  -6  11       17.36       29.18     13.66 o 
   6  -6  11        4.82        8.76     11.92 o 
   7  -6  11      388.20      326.67     39.57 o 
   8  -6  11       32.84       48.25     21.44 o 
 -10  -5  11       28.53       43.62     15.92 o 
  -9  -5  11      116.60      105.96     18.43 o 
  -8  -5  11        3.18       -0.05     10.75 o 
  -7  -5  11     1159.40     1137.53     38.76 o 
  -6  -5  11      111.09      105.92     15.99 o 
  -5  -5  11      100.20      124.93     15.96 o 
  -4  -5  11      150.41      189.02     18.01 o 
  -3  -5  11        0.42       -5.92      7.60 o 
  -2  -5  11     2098.66     2214.97     51.54 o 
  -1  -5  11      587.15      554.22     22.42 o 
   0  -5  11     2499.76     2532.27     44.65 o 
   1  -5  11      375.31      386.70     19.99 o 
   2  -5  11     1557.53     1616.75     39.59 o 
   3  -5  11      720.45      728.84     26.81 o 
   4  -5  11      556.02      484.20     27.61 o 
   5  -5  11      522.61      520.56     29.26 o 
   6  -5  11      568.19      573.25     32.02 o 
   7  -5  11       15.92       22.66     16.84 o 
   8  -5  11        0.01       -9.84     15.05 o 
   9  -5  11       46.54       46.49     23.06 o 
 -10  -4  11        2.53        2.02     15.63 o 
  -9  -4  11       55.80       67.56     16.44 o 
  -8  -4  11      169.29      173.60     20.76 o 
  -7  -4  11      527.63      529.04     28.06 o 
  -6  -4  11      285.08      294.33     23.57 o 
  -5  -4  11      634.19      662.35     27.57 o 
  -4  -4  11      110.17      126.16     15.28 o 
  -3  -4  11        1.69        9.17      8.56 o 
  -2  -4  11      532.74      526.40     21.90 o 
  -1  -4  11      161.10      194.73     13.50 o 
   0  -4  11     1811.12     1871.99     43.71 o 
   1  -4  11      420.27      408.58     19.11 o 
   2  -4  11      207.81      230.36     17.08 o 
   3  -4  11      586.38      630.12     23.59 o 
   4  -4  11        4.21       -0.27      9.36 o 
   5  -4  11     1309.74     1235.16     69.87 o 
   6  -4  11        3.18       -6.23     12.17 o 
   7  -4  11      267.04      272.24     33.72 o 
   8  -4  11        2.48        1.52     15.04 o 
   9  -4  11       55.11       44.58     23.85 o 
  10  -4  11       30.24       26.30     21.24 o 
 -10  -3  11       68.45       79.86     21.82 o 
  -9  -3  11      120.04      132.08     20.21 o 
  -8  -3  11      142.37      161.19     20.10 o 
  -7  -3  11        9.89        3.65     10.44 o 
  -6  -3  11     1730.90     1667.94     43.63 o 
  -5  -3  11        8.43       11.72      9.65 o 
  -4  -3  11     1532.02     1533.92     38.29 o 
  -3  -3  11      218.48      227.92     18.26 o 
  -2  -3  11     1105.28     1172.67     32.30 o 
  -1  -3  11      554.88      588.95     23.45 o 
   0  -3  11      116.33      119.83     10.98 o 
   1  -3  11     2749.56     2961.87     38.29 o 
   2  -3  11      382.50      374.36     15.73 o 
   3  -3  11     1157.98     1160.91     29.15 o 
   4  -3  11        1.82       -5.81      8.16 o 
   5  -3  11      826.84      790.96     41.99 o 
   6  -3  11      687.50      769.63     43.31 o 
   7  -3  11      554.35      533.16     38.74 o 
   8  -3  11      164.05      152.15     31.56 o 
   9  -3  11      209.36      209.78     32.16 o 
  10  -3  11      146.93      171.23     32.01 o 
  -9  -2  11        1.51        9.14     11.98 o 
  -8  -2  11      104.57       94.17     17.49 o 
  -7  -2  11        8.24        9.74      9.59 o 
  -6  -2  11      497.56      433.47     24.68 o 
  -5  -2  11      256.21      268.50     21.39 o 
  -4  -2  11      329.60      369.30     21.30 o 
  -3  -2  11      635.93      585.32     23.75 o 
  -2  -2  11      358.71      359.36     18.73 o 
  -1  -2  11      371.06      378.76     15.35 o 
   0  -2  11      229.15      257.42     13.11 o 
   1  -2  11      252.30      267.37     13.52 o 
   2  -2  11     1375.70     1320.20     32.65 o 
   3  -2  11     1415.08     1465.60     27.21 o 
   4  -2  11      801.40      826.72     21.46 o 
   5  -2  11       82.56       87.93     14.75 o 
   6  -2  11      603.25      629.34     38.76 o 
   7  -2  11       25.13       23.66     15.29 o 
   8  -2  11      271.23      290.59     34.71 o 
   9  -2  11        0.45        4.25     15.70 o 
  10  -2  11      323.50      334.52     40.42 o 
  11  -2  11       54.37       56.05     24.54 o 
  -9  -1  11        0.61        3.99     14.14 o 
  -8  -1  11      109.58      118.35     18.47 o 
  -7  -1  11       21.32       22.33     11.75 o 
  -6  -1  11      169.56      167.22     16.55 o 
  -5  -1  11      972.00      962.05     32.52 o 
  -4  -1  11       67.67       66.34     12.82 o 
  -3  -1  11     2394.58     2335.15     43.96 o 
  -2  -1  11       43.71       32.58      9.16 o 
  -1  -1  11     3660.28     3746.21     41.84 o 
   0  -1  11       43.98       28.65      6.96 o 
   1  -1  11     3111.20     3216.66     37.79 o 
   2  -1  11      275.63      251.78     13.02 o 
   3  -1  11      556.12      580.88     21.87 o 
   4  -1  11      428.94      473.92     19.37 o 
   5  -1  11        4.55        0.99      9.07 o 
   6  -1  11      607.14      667.52     30.48 o 
   7  -1  11      179.33      181.76     20.96 o 
   8  -1  11      230.96      306.85     34.57 o 
   9  -1  11       86.75       84.45     22.30 o 
  10  -1  11      296.88      307.58     37.99 o 
  11  -1  11      138.57      162.55     31.33 o 
  -9   0  11      131.16      136.85     24.55 o 
  -8   0  11      136.38       96.57     19.99 o 
  -7   0  11      163.68      162.47     23.23 o 
  -6   0  11        1.54       -3.50      9.31 o 
  -5   0  11     1215.32     1203.28     31.76 o 
  -4   0  11        0.79        6.85      9.01 o 
  -3   0  11      212.15      191.90     16.90 o 
  -2   0  11     1893.91     1950.28     38.13 o 
  -1   0  11      339.86      331.96     14.43 o 
   0   0  11     1962.45     1963.21     29.84 o 
   1   0  11      369.89      433.75     19.64 o 
   2   0  11     1318.90     1343.77     24.19 o 
   3   0  11       37.74       39.15      8.59 o 
   4   0  11     3687.56     3817.94     67.46 o 
   5   0  11      163.89      148.65     16.98 o 
   6   0  11      476.23      481.20     25.93 o 
   7   0  11      721.09      710.31     32.50 o 
   8   0  11       62.21       49.58     14.40 o 
   9   0  11       84.06       90.93     17.72 o 
  10   0  11       26.54        5.20     11.33 o 
  11   0  11       92.50       93.79     26.19 o 
  -8   1  11       12.54       14.88     13.27 o 
  -7   1  11      260.16      267.19     33.35 o 
  -6   1  11       26.01       37.85     14.40 o 
  -5   1  11      471.89      440.56     29.35 o 
  -4   1  11      663.73      712.83     32.63 o 
  -3   1  11      376.15      395.15     20.75 o 
  -2   1  11     1417.68     1367.64     32.27 o 
  -1   1  11        8.99       18.59      6.66 o 
   0   1  11     1444.77     1380.55     25.34 o 
   1   1  11      652.06      685.07     18.12 o 
   2   1  11     1659.85     1648.07     31.43 o 
   3   1  11      940.30      796.69     23.01 o 
   4   1  11     1732.34     1749.51     33.10 o 
   5   1  11      855.68      858.22     40.75 o 
   6   1  11       84.79       80.38     14.66 o 
   7   1  11     1082.72     1055.06     37.93 o 
   8   1  11        2.82        4.52     10.33 o 
   9   1  11      291.74      318.80     28.23 o 
  10   1  11       14.15       10.73     11.07 o 
  11   1  11      176.27      191.37     25.85 o 
  12   1  11       20.30       31.84     18.53 o 
  -8   2  11      130.36      129.34     22.70 o 
  -7   2  11      209.98      190.07     25.10 o 
  -6   2  11       34.15       52.04     15.81 o 
  -5   2  11       35.86       31.33     13.60 o 
  -4   2  11      669.01      663.43     32.64 o 
  -3   2  11       77.66       93.18     16.62 o 
  -2   2  11     1570.16     1622.96     44.25 o 
  -1   2  11       50.47       35.58      8.67 o 
   0   2  11     1834.62     1857.22     34.42 o 
   1   2  11     1461.20     1439.90     26.32 o 
   2   2  11        5.14        9.39      6.45 o 
   3   2  11      495.76      519.98     19.08 o 
   4   2  11      110.57      141.59     12.84 o 
   5   2  11     1032.84     1066.23     33.90 o 
   6   2  11        0.31       -3.41      8.88 o 
   7   2  11      446.11      435.22     26.09 o 
   8   2  11       90.30       76.90     15.81 o 
   9   2  11       12.94        9.44     12.23 o 
  10   2  11      214.97      193.35     23.91 o 
  11   2  11       26.10       24.59     15.69 o 
  12   2  11       40.97       57.24     19.00 o 
  -8   3  11      609.69      619.59     64.76 o 
  -7   3  11        6.84        5.34     11.93 o 
  -6   3  11      216.02      246.39     27.13 o 
  -5   3  11        4.97       15.88     11.85 o 
  -4   3  11      259.31      279.65     26.41 o 
  -3   3  11      120.27      118.19     18.15 o 
  -2   3  11      599.11      561.68     29.16 o 
  -1   3  11      322.49      359.89     18.67 o 
   0   3  11      576.98      536.50     20.85 o 
   1   3  11     2454.12     2484.45     63.32 o 
   2   3  11       13.79       17.45      9.35 o 
   3   3  11      916.40      918.51     30.50 o 
   4   3  11      228.56      233.55     15.10 o 
   5   3  11     3874.25     3757.55     91.31 o 
   6   3  11       88.11       78.68     14.57 o 
   7   3  11      461.42      504.59     27.99 o 
   8   3  11     1160.04     1088.03     39.68 o 
   9   3  11      498.00      460.15     29.28 o 
  10   3  11       73.47       63.06     17.03 o 
  11   3  11        1.75        2.04     13.07 o 
  12   3  11       10.74       17.36     16.22 o 
  -7   4  11      235.26      231.90     28.43 o 
  -6   4  11       81.47       76.47     24.63 o 
  -5   4  11      218.80      241.04     27.11 o 
  -4   4  11      194.03      234.99     25.12 o 
  -3   4  11       77.96       86.33     16.21 o 
  -2   4  11        1.08        2.71     10.11 o 
  -1   4  11      203.44      238.41     18.35 o 
   0   4  11        2.24        6.68      7.57 o 
   1   4  11      382.99      368.36     22.18 o 
   2   4  11        2.77        0.06      8.30 o 
   3   4  11      391.38      424.99     22.81 o 
   4   4  11      331.18      365.66     21.75 o 
   5   4  11        4.04        6.03      8.04 o 
   6   4  11      839.73      964.17     44.59 o 
   7   4  11        2.54       13.45     10.58 o 
   8   4  11      339.25      403.00     26.85 o 
   9   4  11      138.79      100.89     17.27 o 
  10   4  11      470.34      413.10     32.78 o 
  11   4  11       33.25       43.24     16.60 o 
  12   4  11      180.83      142.38     23.46 o 
  -6   5  11       87.86       57.56     17.09 o 
  -5   5  11      144.77      159.71     23.20 o 
  -4   5  11       97.19       72.71     17.66 o 
  -3   5  11     1477.12     1395.56     47.13 o 
  -2   5  11       80.75       85.98     16.46 o 
  -1   5  11      467.06      502.34     23.31 o 
   0   5  11        2.54        1.76     10.07 o 
   1   5  11       82.42       88.98     15.20 o 
   2   5  11      248.49      263.90     22.65 o 
   3   5  11      473.19      491.61     41.48 o 
   4   5  11      598.18      665.63     28.51 o 
   5   5  11       44.48       51.98     12.18 o 
   6   5  11      326.80      335.77     31.21 o 
   7   5  11       46.68       26.42     15.29 o 
   8   5  11      267.99      271.09     31.90 o 
   9   5  11      301.27      265.01     32.48 o 
  10   5  11      220.89      197.90     30.55 o 
  11   5  11       33.85       35.54     16.41 o 
  12   5  11        0.38       -6.49     13.29 o 
  -6   6  11       18.63       18.45     15.28 o 
  -5   6  11      512.54      496.13     33.82 o 
  -4   6  11        2.28        6.11     12.36 o 
  -3   6  11      157.51      183.32     23.22 o 
  -2   6  11      941.20      912.71     57.68 o 
  -1   6  11      304.98      322.44     26.45 o 
   0   6  11      443.30      454.78     29.26 o 
   1   6  11      637.44      632.40     37.13 o 
   2   6  11      157.69      164.98     19.25 o 
   3   6  11       49.99       62.03     13.81 o 
   4   6  11      424.97      415.05     25.03 o 
   5   6  11       25.82       40.55     12.01 o 
   6   6  11      397.16      449.21     34.36 o 
   7   6  11       29.67       50.83     17.11 o 
   8   6  11      212.74      162.53     26.37 o 
   9   6  11      277.72      320.10     35.85 o 
  10   6  11       17.65       18.06     16.10 o 
  11   6  11      235.71      214.47     32.54 o 
  12   6  11       42.34       27.15     19.97 o 
  -5   7  11      436.15      412.44     36.84 o 
  -4   7  11      246.17      242.59     34.58 o 
  -3   7  11      335.24      347.49     31.63 o 
  -2   7  11      992.49      957.24     51.45 o 
  -1   7  11      102.37       68.00     15.52 o 
   0   7  11     1479.41     1547.15     72.84 o 
   1   7  11       99.50      114.52     18.29 o 
   2   7  11     1687.16     1711.13     48.66 o 
   3   7  11      227.69      217.97     22.36 o 
   4   7  11      102.52      112.28     16.57 o 
   5   7  11      126.18      144.92     18.17 o 
   6   7  11        0.77        5.20     13.15 o 
   7   7  11      712.36      701.47     67.80 o 
   8   7  11       34.47       40.28     17.98 o 
   9   7  11       39.58       54.18     19.84 o 
  10   7  11       25.85       15.93     16.51 o 
  11   7  11       53.61       57.82     20.80 o 
  12   7  11      104.73      129.90     28.51 o 
  -4   8  11      489.59      494.49     37.68 o 
  -3   8  11        8.10        8.83     16.26 o 
  -2   8  11      718.21      792.04     80.66 o 
  -1   8  11       68.82       67.85     16.66 o 
   0   8  11       33.69       53.98     15.47 o 
   1   8  11     1637.47     1590.98     64.33 o 
   2   8  11     1204.39     1095.77     41.46 o 
   3   8  11     1782.43     1729.55     54.26 o 
   4   8  11      171.08      154.85     19.93 o 
   5   8  11       10.68        4.66      9.71 o 
   6   8  11       59.78       68.06     19.84 o 
   7   8  11      630.95      575.00     40.33 o 
   8   8  11        1.90        1.63     12.74 o 
   9   8  11       14.06        7.73     15.04 o 
  10   8  11       19.27       24.80     18.48 o 
  11   8  11        0.83       -2.21     15.78 o 
  12   8  11        0.83        7.60     17.80 o 
  -3   9  11      292.30      261.24     52.37 o 
  -2   9  11      529.57      594.20     55.41 o 
  -1   9  11      119.45      143.49     22.83 o 
   0   9  11      110.65      119.88     19.94 o 
   1   9  11      931.21      946.82     41.68 o 
   2   9  11      167.13      152.76     21.72 o 
   3   9  11     1329.69     1324.72     81.35 o 
   4   9  11      608.41      539.20     50.38 o 
   5   9  11     1329.03     1301.26     47.70 o 
   6   9  11        0.41       -7.09     13.84 o 
   7   9  11       19.14       20.69     16.90 o 
   8   9  11      206.37      226.94     33.32 o 
   9   9  11       19.71        6.91     15.62 o 
  10   9  11      162.30      186.82     30.52 o 
  11   9  11       24.77       18.55     19.01 o 
  12   9  11        1.56        1.29     17.77 o 
  -2  10  11        0.03        0.94     20.11 o 
  -1  10  11      399.46      387.47     43.96 o 
   0  10  11       25.46       27.73     15.45 o 
   1  10  11      583.59      592.58     37.34 o 
   2  10  11      244.51      264.37     28.25 o 
   3  10  11        5.53        3.55     12.49 o 
   4  10  11      420.58      439.32     45.57 o 
   5  10  11       10.07       15.33     12.84 o 
   6  10  11     1150.99     1162.02     70.14 o 
   7  10  11        1.14        5.50     16.34 o 
   8  10  11      214.13      195.05     30.90 o 
   9  10  11       37.68       30.74     19.46 o 
  10  10  11       13.28        2.81     18.59 o 
  11  10  11       22.85       25.57     20.75 o 
   0  11  11      136.14      121.46     27.69 o 
   1  11  11       67.99       72.62     23.30 o 
   2  11  11      348.88      363.09     33.86 o 
   3  11  11       34.08       41.88     16.33 o 
   4  11  11       76.56      105.37     19.53 o 
   5  11  11       69.80       51.38     16.54 o 
   6  11  11      214.84      207.95     33.50 o 
   7  11  11      137.02      111.62     26.29 o 
   8  11  11      110.29      110.56     26.76 o 
   9  11  11        6.26        4.67     17.68 o 
  10  11  11       18.28       20.08     19.34 o 
   2  12  11       39.73       26.81     18.16 o 
   3  12  11       44.00       46.58     20.28 o 
   4  12  11      109.07      121.02     26.79 o 
   5  12  11        1.80       -6.49     11.56 o 
   6  12  11        5.21       15.73     14.37 o 
   7  12  11      143.59      151.04     31.02 o 
   8  12  11        4.74       -7.24     17.82 o 
   9  12  11      249.28      237.26     36.50 o 
   5  13  11       13.95       27.24     18.64 o 
   6  13  11       33.39       43.92     20.67 o 
   7  13  11       18.37       20.11     27.59 o 
  -5 -12  12       97.05       61.99     18.34 o 
  -4 -12  12       75.94       53.57     17.83 o 
  -3 -12  12       10.22       14.93     13.23 o 
  -2 -12  12        0.08        2.36     13.42 o 
  -1 -12  12      534.38      484.01     38.04 o 
   0 -12  12       17.94       14.55     18.20 o 
  -7 -11  12      157.18      145.57     24.71 o 
  -6 -11  12       27.18       13.70     14.32 o 
  -5 -11  12      203.50      189.86     25.75 o 
  -4 -11  12        2.82        9.50     12.56 o 
  -3 -11  12      289.70      293.28     30.24 o 
  -2 -11  12       19.34        4.59     11.75 o 
  -1 -11  12      108.43       91.74     19.66 o 
   0 -11  12      120.14      123.21     19.34 o 
   1 -11  12       74.14       69.68     16.33 o 
   2 -11  12      462.80      444.75     36.54 o 
  -8 -10  12       34.57       21.43     15.72 o 
  -7 -10  12       74.10       58.65     18.76 o 
  -6 -10  12      294.22      266.29     25.62 o 
  -5 -10  12      454.68      457.58     33.78 o 
  -4 -10  12      212.02      211.28     25.83 o 
  -3 -10  12      269.29      274.83     28.33 o 
  -2 -10  12      298.75      293.41     29.43 o 
  -1 -10  12       33.43       35.45     14.85 o 
   0 -10  12      386.47      383.58     28.61 o 
   1 -10  12        7.72        0.48     10.41 o 
   2 -10  12      110.07      121.21     18.41 o 
   3 -10  12       96.26       99.02     20.64 o 
   4 -10  12      506.71      512.75     41.79 o 
  -8  -9  12        1.10        1.62     13.93 o 
  -7  -9  12      136.27      194.86     26.33 o 
  -6  -9  12       33.07       34.04     14.05 o 
  -5  -9  12        1.09        5.88     11.72 o 
  -4  -9  12      291.55      287.34     28.42 o 
  -3  -9  12        2.43       -2.81     11.02 o 
  -2  -9  12      639.19      634.50     34.32 o 
  -1  -9  12        2.16        6.40     11.45 o 
   0  -9  12      366.72      395.14     26.63 o 
   1  -9  12      177.17      175.67     19.95 o 
   2  -9  12      254.71      259.76     23.97 o 
   3  -9  12      313.99      303.48     30.46 o 
   4  -9  12      228.41      234.91     27.87 o 
   5  -9  12      391.52      419.75     37.57 o 
  -9  -8  12        2.77        3.35     14.09 o 
  -8  -8  12      181.89      174.66     25.38 o 
  -7  -8  12      129.58      134.20     21.56 o 
  -6  -8  12       59.24       47.15     15.65 o 
  -5  -8  12        1.19        0.90      9.18 o 
  -4  -8  12      293.59      297.47     28.03 o 
  -3  -8  12       79.58       64.11     15.74 o 
  -2  -8  12      598.44      575.65     32.26 o 
  -1  -8  12      157.45      159.26     21.09 o 
   0  -8  12       71.58       76.29     14.01 o 
   1  -8  12      270.43      284.81     23.01 o 
   2  -8  12       59.71       68.42     14.33 o 
   3  -8  12      248.68      296.31     28.74 o 
   4  -8  12       11.99        1.90     12.09 o 
   5  -8  12      289.78      318.72     31.66 o 
   6  -8  12      291.49      259.74     37.72 o 
  -9  -7  12        0.94       -4.27     13.25 o 
  -8  -7  12      236.21      248.41     28.30 o 
  -7  -7  12        0.35        8.69     12.61 o 
  -6  -7  12      206.46      192.97     24.03 o 
  -5  -7  12       56.04       64.39     15.17 o 
  -4  -7  12      384.73      401.99     27.58 o 
  -3  -7  12      270.20      248.93     24.70 o 
  -2  -7  12      318.89      304.38     26.77 o 
  -1  -7  12      496.23      509.30     29.06 o 
   0  -7  12        9.51        3.42      8.51 o 
   1  -7  12      589.51      585.62     26.85 o 
   2  -7  12      271.88      274.47     22.10 o 
   3  -7  12      213.79      255.81     25.67 o 
   4  -7  12       52.63       37.16     14.50 o 
   5  -7  12      819.37      858.62     41.09 o 
   6  -7  12        4.73       22.99     17.96 o 
   7  -7  12        1.78        2.96     17.63 o 
  -9  -6  12        2.66        8.66     12.98 o 
  -8  -6  12      349.68      324.89     27.44 o 
  -7  -6  12        9.05       -2.59      9.70 o 
  -6  -6  12        3.61        2.15      9.87 o 
  -5  -6  12      540.27      572.17     32.36 o 
  -4  -6  12        9.26       18.76     12.11 o 
  -3  -6  12      834.10      808.09     35.13 o 
  -2  -6  12       28.59       19.87     10.59 o 
  -1  -6  12      689.71      694.49     31.99 o 
   0  -6  12      562.85      589.08     25.20 o 
   1  -6  12      540.99      516.35     24.16 o 
   2  -6  12     1144.35     1106.67     33.91 o 
   3  -6  12      567.48      538.11     25.20 o 
   4  -6  12      359.81      385.59     28.49 o 
   5  -6  12       31.41       27.42     13.55 o 
   6  -6  12      385.56      393.62     69.91 o 
   7  -6  12        8.68       -5.63     16.03 o 
   8  -6  12      193.48      205.70     34.64 o 
  -9  -5  12       78.88       97.29     18.87 o 
  -8  -5  12       38.98       33.74     13.61 o 
  -7  -5  12      814.12      788.00     33.89 o 
  -6  -5  12      636.70      633.94     29.71 o 
  -5  -5  12       18.27       37.91     11.90 o 
  -4  -5  12       89.85       83.67     14.10 o 
  -3  -5  12      886.41      947.94     30.89 o 
  -2  -5  12      116.17      125.77     17.42 o 
  -1  -5  12     1645.74     1672.84     45.66 o 
   0  -5  12      142.39      163.50     15.87 o 
   1  -5  12        0.25        4.30      8.04 o 
   2  -5  12     1138.44     1141.53     32.90 o 
   3  -5  12        6.05        8.63      8.47 o 
   4  -5  12      442.33      459.48     27.55 o 
   5  -5  12       60.45       59.34     19.66 o 
   6  -5  12      452.88      439.58     37.17 o 
   7  -5  12        8.00        8.73     16.19 o 
   8  -5  12       55.60       78.27     24.10 o 
   9  -5  12      125.75      158.51     32.28 o 
  -9  -4  12       69.16       81.59     17.99 o 
  -8  -4  12        2.20       -2.50     10.94 o 
  -7  -4  12      903.21      891.71     38.13 o 
  -6  -4  12       48.83       37.09     12.68 o 
  -5  -4  12      662.94      688.35     29.11 o 
  -4  -4  12       66.68       67.46     12.98 o 
  -3  -4  12       13.85       15.62      9.68 o 
  -2  -4  12     1023.67     1071.91     31.29 o 
  -1  -4  12      335.67      329.80     18.77 o 
   0  -4  12     1664.21     1763.99     36.98 o 
   1  -4  12       75.03       57.87     10.97 o 
   2  -4  12      926.89      949.42     28.58 o 
   3  -4  12      280.81      290.23     18.98 o 
   4  -4  12      781.99      736.38     31.57 o 
   5  -4  12      641.87      608.35     40.17 o 
   6  -4  12      302.45      296.50     34.87 o 
   7  -4  12      437.56      417.69     36.54 o 
   8  -4  12       57.32       72.48     21.46 o 
   9  -4  12      163.12      145.34     29.80 o 
  -9  -3  12      114.23      118.71     19.80 o 
  -8  -3  12       40.66       46.10     14.13 o 
  -7  -3  12       87.26       90.27     16.34 o 
  -6  -3  12      655.78      658.82     30.22 o 
  -5  -3  12      767.42      774.60     30.65 o 
  -4  -3  12      636.39      657.01     27.36 o 
  -3  -3  12       18.35       19.27      9.74 o 
  -2  -3  12      390.01      398.74     21.32 o 
  -1  -3  12       92.46       85.96     11.03 o 
   0  -3  12     1778.89     1837.47     35.24 o 
   1  -3  12       97.51      113.84     11.43 o 
   2  -3  12      463.67      511.38     18.71 o 
   3  -3  12      419.32      463.97     20.47 o 
   4  -3  12      204.50      232.67     27.93 o 
   5  -3  12     1244.93     1269.63    104.39 o 
   6  -3  12      242.10      258.76     32.12 o 
   7  -3  12      814.47      822.65     48.10 o 
   8  -3  12        2.40        5.87     15.50 o 
   9  -3  12      255.54      255.81     35.89 o 
  10  -3  12       74.42       83.15     25.34 o 
  -9  -2  12      122.46      115.12     19.73 o 
  -8  -2  12       25.98       20.37     12.65 o 
  -7  -2  12       22.18       16.96     10.30 o 
  -6  -2  12      444.67      433.96     25.48 o 
  -5  -2  12       11.30        6.88      9.34 o 
  -4  -2  12     1080.29     1039.57     33.00 o 
  -3  -2  12      346.25      320.62     21.26 o 
  -2  -2  12     1730.46     1788.43     38.85 o 
  -1  -2  12      246.25      223.25     17.06 o 
   0  -2  12      369.97      400.53     16.59 o 
   1  -2  12      897.57      884.02     22.55 o 
   2  -2  12       12.75        4.87      6.12 o 
   3  -2  12     1238.00     1314.70     37.83 o 
   4  -2  12      140.24      161.63     18.32 o 
   5  -2  12       17.07       32.12     14.55 o 
   6  -2  12     1001.78      953.42     46.95 o 
   7  -2  12      294.69      306.31     34.51 o 
   8  -2  12      395.69      384.84     42.44 o 
   9  -2  12       26.60        6.54     15.97 o 
  10  -2  12      425.15      394.31     43.87 o 
  -9  -1  12      121.61      119.79     22.82 o 
  -8  -1  12      101.96      110.09     21.24 o 
  -7  -1  12       14.43       10.51     10.98 o 
  -6  -1  12      110.88      105.75     14.47 o 
  -5  -1  12        9.43        9.85      9.93 o 
  -4  -1  12      321.28      337.33     22.45 o 
  -3  -1  12      101.69      122.44     15.02 o 
  -2  -1  12      201.96      183.48     16.41 o 
  -1  -1  12     1374.33     1374.57     32.69 o 
   0  -1  12       15.61       22.03      7.19 o 
   1  -1  12     3643.98     3661.92     46.27 o 
   2  -1  12      140.97      165.71     12.09 o 
   3  -1  12     1140.94     1195.12     32.77 o 
   4  -1  12      114.01      132.08     16.64 o 
   5  -1  12      940.15      951.29     36.11 o 
   6  -1  12        3.29       -4.98      9.89 o 
   7  -1  12       87.71       96.34     16.76 o 
   8  -1  12      348.26      321.43     35.52 o 
   9  -1  12        7.17       -5.60     13.26 o 
  10  -1  12       67.70       71.27     22.26 o 
  11  -1  12      170.16      141.81     30.19 o 
  -8   0  12      268.86      242.32     29.35 o 
  -7   0  12        0.96        3.43     14.36 o 
  -6   0  12       40.13       41.94     15.07 o 
  -5   0  12      779.48      764.32     36.54 o 
  -4   0  12      576.38      523.22     24.98 o 
  -3   0  12      391.19      386.33     21.19 o 
  -2   0  12       53.72       39.43     10.41 o 
  -1   0  12      684.59      687.28     23.87 o 
   0   0  12       60.74       60.74      8.89 o 
   1   0  12     1327.67     1266.86     25.34 o 
   2   0  12      896.16      888.48     25.52 o 
   3   0  12      645.51      669.35     23.02 o 
   4   0  12     3188.58     3144.73     46.30 o 
   5   0  12      141.25      164.13     18.90 o 
   6   0  12      549.82      561.37     28.93 o 
   7   0  12      193.28      195.02     21.45 o 
   8   0  12      520.63      531.66     30.62 o 
   9   0  12       66.79       48.65     15.75 o 
  10   0  12      264.42      284.48     36.54 o 
  11   0  12      104.38       89.75     25.38 o 
  -8   1  12       12.64       15.64     13.84 o 
  -7   1  12       97.35      112.32     21.47 o 
  -6   1  12       27.61       18.08     12.87 o 
  -5   1  12      935.80      871.81     39.33 o 
  -4   1  12        0.23       -1.83     10.69 o 
  -3   1  12     1165.36     1151.47     40.01 o 
  -2   1  12       70.84       74.04     14.90 o 
  -1   1  12      275.66      282.72     17.77 o 
   0   1  12      443.88      440.08     16.53 o 
   1   1  12     1391.73     1401.19     40.94 o 
   2   1  12     1536.58     1507.76     31.93 o 
   3   1  12        0.47       -3.86      6.73 o 
   4   1  12     1365.90     1378.12     31.37 o 
   5   1  12       21.86       18.77     10.52 o 
   6   1  12      653.26      646.09     30.20 o 
   7   1  12       86.19       94.80     16.86 o 
   8   1  12      135.57      130.25     19.46 o 
   9   1  12       44.86       47.71     15.49 o 
  10   1  12       55.97       48.72     16.17 o 
  11   1  12      156.25      191.96     25.75 o 
  12   1  12       57.68       46.84     22.53 o 
  -8   2  12        0.55       -2.12     28.17 o 
  -7   2  12      204.04      220.46     27.38 o 
  -6   2  12       52.51       41.38     14.79 o 
  -5   2  12      599.74      601.07     34.14 o 
  -4   2  12      725.55      698.32     34.84 o 
  -3   2  12      659.24      612.93     31.36 o 
  -2   2  12      912.94      860.84     34.50 o 
  -1   2  12      101.50       90.12     15.06 o 
   0   2  12      470.04      507.19     20.56 o 
   1   2  12        0.23        2.00      8.32 o 
   2   2  12     3675.00     3689.65     77.11 o 
   3   2  12      502.74      481.41     19.87 o 
   4   2  12      257.79      290.47     16.82 o 
   5   2  12      918.34      878.69     32.33 o 
   6   2  12      472.62      411.75     24.84 o 
   7   2  12      853.10      845.36     34.86 o 
   8   2  12        0.47       -1.97     10.25 o 
   9   2  12      216.68      241.66     25.44 o 
  10   2  12        0.47       -7.79     11.32 o 
  11   2  12       79.33       93.12     20.19 o 
  12   2  12       70.02       79.23     20.75 o 
  -7   3  12      153.16      221.49     28.68 o 
  -6   3  12       59.91       80.07     18.84 o 
  -5   3  12       15.51       12.68     12.63 o 
  -4   3  12     2128.87     2059.90     57.52 o 
  -3   3  12       85.38       66.90     15.36 o 
  -2   3  12     1762.27     1735.93     47.90 o 
  -1   3  12        3.02       -3.85      8.80 o 
   0   3  12     1160.65     1113.90     35.77 o 
   1   3  12      275.13      310.03     26.67 o 
   2   3  12     1029.71      983.57     33.47 o 
   3   3  12      483.18      551.47     31.12 o 
   4   3  12      473.07      465.06     24.05 o 
   5   3  12      797.90      830.28     40.83 o 
   6   3  12       93.88       87.00     15.27 o 
   7   3  12     1461.28     1391.06     51.40 o 
   8   3  12      375.90      323.68     27.25 o 
   9   3  12      306.67      295.38     27.62 o 
  10   3  12        4.99       -8.74     10.93 o 
  11   3  12       20.11        5.24     13.04 o 
  12   3  12       38.56       41.69     17.93 o 
  -6   4  12      156.37      157.83     24.19 o 
  -5   4  12        0.65        4.64     11.01 o 
  -4   4  12      111.79      119.89     20.11 o 
  -3   4  12     1429.66     1291.03     45.69 o 
  -2   4  12      230.51      234.97     23.64 o 
  -1   4  12     1252.26     1257.47     52.99 o 
   0   4  12      307.70      311.28     23.39 o 
   1   4  12     2356.89     2306.10     51.59 o 
   2   4  12      202.10      197.22     20.02 o 
   3   4  12     1014.68     1133.31     36.53 o 
   4   4  12       36.21       12.54      9.62 o 
   5   4  12     1133.73     1172.21     48.59 o 
   6   4  12      156.88      185.35     26.06 o 
   7   4  12      157.39      152.42     24.96 o 
   8   4  12      137.41      182.06     27.44 o 
   9   4  12       78.94       63.89     16.34 o 
  10   4  12      499.81      464.59     31.43 o 
  11   4  12       56.52       63.54     17.88 o 
  12   4  12        0.27        9.16     14.70 o 
  -6   5  12      321.75      326.90     33.30 o 
  -5   5  12       12.40       22.21     14.48 o 
  -4   5  12      102.93      139.28     22.12 o 
  -3   5  12      611.68      599.86     33.52 o 
  -2   5  12        9.60       10.15     11.07 o 
  -1   5  12      211.90      200.40     27.92 o 
   0   5  12      165.66      213.94     21.93 o 
   1   5  12      765.34      745.86     32.21 o 
   2   5  12      492.71      488.79     26.93 o 
   3   5  12        7.03        9.08     10.14 o 
   4   5  12       15.91       16.01     10.78 o 
   5   5  12      249.59      241.86     28.68 o 
   6   5  12      600.45      584.84     38.19 o 
   7   5  12      171.60      135.79     24.47 o 
   8   5  12      378.74      494.01     40.92 o 
   9   5  12       49.71       40.95     18.59 o 
  10   5  12       85.12       70.69     22.01 o 
  11   5  12       36.86       35.64     18.76 o 
  12   5  12       96.98       66.69     23.79 o 
  -5   6  12      141.28      145.08     24.57 o 
  -4   6  12       43.27       44.51     16.74 o 
  -3   6  12      258.57      268.63     27.91 o 
  -2   6  12       10.85        4.02     14.15 o 
  -1   6  12      859.47      878.51     54.13 o 
   0   6  12      507.40      510.02     29.42 o 
   1   6  12       67.21       64.57     14.74 o 
   2   6  12      691.33      719.37     32.53 o 
   3   6  12       14.75        6.13     10.15 o 
   4   6  12      251.61      286.74     23.23 o 
   5   6  12        2.57        5.79      9.85 o 
   6   6  12      276.01      352.38     34.02 o 
   7   6  12        9.58       17.60     15.28 o 
   8   6  12      257.13      252.56     32.38 o 
   9   6  12      114.72      128.70     24.79 o 
  10   6  12       71.85       84.06     22.89 o 
  11   6  12       41.25       48.32     20.09 o 
  12   6  12      108.27       89.96     31.68 o 
  -4   7  12        3.26       18.98     17.34 o 
  -3   7  12      122.49      143.61     27.99 o 
  -2   7  12       83.87       83.07     22.13 o 
  -1   7  12      337.12      335.73     37.60 o 
   0   7  12      779.80      739.01     36.13 o 
   1   7  12       82.44       85.72     16.78 o 
   2   7  12       82.86       82.37     16.09 o 
   3   7  12      158.91      155.23     20.32 o 
   4   7  12      799.45      791.40     39.78 o 
   5   7  12      125.16      126.23     18.03 o 
   6   7  12       47.46       37.01     19.06 o 
   7   7  12        7.67        7.27     15.00 o 
   8   7  12       35.35       28.84     17.01 o 
   9   7  12       92.18      126.27     25.86 o 
  10   7  12       17.54       17.04     17.25 o 
  11   7  12       89.99       95.63     25.45 o 
  12   7  12       12.36       36.82     21.66 o 
  -3   8  12      205.66      216.49     34.75 o 
  -2   8  12      115.67      132.15     27.43 o 
  -1   8  12        0.31       19.46     15.82 o 
   0   8  12      347.26      425.21     32.54 o 
   1   8  12       15.73        4.25     10.68 o 
   2   8  12      600.62      577.20     32.40 o 
   3   8  12       41.38       33.86     13.97 o 
   4   8  12        0.85       -0.73     10.28 o 
   5   8  12      672.30      683.22     33.20 o 
   6   8  12        1.96        2.47     14.21 o 
   7   8  12      273.71      339.17     37.27 o 
   8   8  12       17.82        0.36     14.15 o 
   9   8  12       69.15       97.02     23.81 o 
  10   8  12        0.35        7.51     15.61 o 
  11   8  12      108.91       96.34     26.41 o 
  12   8  12      125.16       92.96     26.37 o 
  -2   9  12      583.49      525.90     52.14 o 
  -1   9  12        1.10       -7.17     13.49 o 
   0   9  12      146.35      141.69     28.05 o 
   1   9  12       16.86       38.55     14.94 o 
   2   9  12      857.82      834.08     39.31 o 
   3   9  12      806.27      805.88     43.47 o 
   4   9  12      547.11      548.43     32.76 o 
   5   9  12       38.16       46.19     14.50 o 
   6   9  12        0.69       -6.31     14.22 o 
   7   9  12      291.93      311.97     36.53 o 
   8   9  12       60.22       61.01     21.41 o 
   9   9  12       75.34       63.89     21.74 o 
  10   9  12        3.45       -8.95     16.03 o 
  11   9  12       11.08       11.63     18.09 o 
  -1  10  12      287.52      270.34     38.51 o 
   0  10  12       97.50      106.01     22.20 o 
   1  10  12      190.45      205.87     26.32 o 
   2  10  12      259.39      211.44     26.43 o 
   3  10  12      600.76      600.27     43.24 o 
   4  10  12      109.42       93.29     18.89 o 
   5  10  12      348.09      362.88     31.31 o 
   6  10  12      105.36      128.73     27.33 o 
   7  10  12      355.29      322.75     38.38 o 
   8  10  12       97.77       93.24     25.10 o 
   9  10  12       14.45       10.67     17.24 o 
  10  10  12      450.53      434.90     46.14 o 
  11  10  12       20.23       17.09     19.61 o 
   1  11  12      473.63      523.12     37.53 o 
   2  11  12        2.95       -1.02     12.97 o 
   3  11  12      213.37      218.94     27.46 o 
   4  11  12       92.95       71.69     18.39 o 
   5  11  12       61.00       50.36     16.71 o 
   6  11  12      275.01      286.07     39.18 o 
   7  11  12      112.59       93.27     26.40 o 
   8  11  12       41.51       27.00     20.57 o 
   9  11  12       27.27       31.93     20.97 o 
  10  11  12        4.74      -16.36     16.36 o 
   3  12  12      214.47      212.92     34.60 o 
   4  12  12       38.52       33.49     16.53 o 
   5  12  12        0.39       14.34     14.28 o 
   6  12  12      139.43      149.73     31.21 o 
   7  12  12       33.63       38.71     23.65 o 
   8  12  12      409.38      341.69     43.28 o 
  -6 -11  13       29.94       38.04     16.61 o 
  -5 -11  13      100.57      100.44     21.09 o 
  -4 -11  13       12.30       16.90     14.20 o 
  -3 -11  13      445.65      449.05     35.70 o 
  -2 -11  13      198.55      172.83     25.27 o 
  -1 -11  13       23.44       47.91     16.74 o 
   0 -11  13        0.01        3.73     12.92 o 
   1 -11  13      104.78      113.73     19.40 o 
  -7 -10  13       44.94       43.63     17.90 o 
  -6 -10  13       41.22       40.79     16.83 o 
  -5 -10  13      209.49      206.29     26.35 o 
  -4 -10  13        7.95       14.96     12.89 o 
  -3 -10  13      265.90      263.51     28.49 o 
  -2 -10  13      254.83      241.40     27.83 o 
  -1 -10  13      720.17      714.50     39.13 o 
   0 -10  13       68.66       53.87     17.23 o 
   1 -10  13      174.36      159.56     20.49 o 
   2 -10  13      218.99      211.59     27.31 o 
   3 -10  13       40.05       48.73     18.54 o 
  -8  -9  13       29.74       27.59     26.42 o 
  -7  -9  13       97.13      107.56     22.15 o 
  -6  -9  13        7.78        0.88     11.69 o 
  -5  -9  13      352.16      382.34     33.80 o 
  -4  -9  13       41.60       28.71     14.17 o 
  -3  -9  13      239.87      250.47     27.45 o 
  -2  -9  13      201.00      224.46     25.72 o 
  -1  -9  13       79.39       86.91     18.50 o 
   0  -9  13      572.03      528.39     33.42 o 
   1  -9  13       11.45        9.44     11.02 o 
   2  -9  13      182.52      199.47     21.82 o 
   3  -9  13      135.68      141.41     22.78 o 
   4  -9  13      211.79      243.50     29.42 o 
  -8  -8  13        9.83       12.31     15.40 o 
  -7  -8  13      113.26      115.96     21.47 o 
  -6  -8  13       40.05       30.73     14.51 o 
  -5  -8  13       34.26       49.65     15.13 o 
  -4  -8  13       95.28      104.96     18.98 o 
  -3  -8  13        1.09       -6.65      9.66 o 
  -2  -8  13      759.09      741.41     36.36 o 
  -1  -8  13       37.54       34.39     13.62 o 
   0  -8  13      957.55      918.98     40.34 o 
   1  -8  13       97.67       96.47     15.85 o 
   2  -8  13      478.80      541.26     28.08 o 
   3  -8  13      141.74      118.89     20.72 o 
   4  -8  13      110.38      125.15     21.33 o 
   5  -8  13      356.06      380.01     43.06 o 
   6  -8  13       38.26       32.19     21.98 o 
  -8  -7  13      402.88      393.14     35.57 o 
  -7  -7  13      223.61      196.60     25.38 o 
  -6  -7  13      116.05      110.63     20.73 o 
  -5  -7  13       44.88       39.85     14.63 o 
  -4  -7  13      174.88      155.48     21.77 o 
  -3  -7  13        4.14       15.53     11.09 o 
  -2  -7  13       97.93      104.94     17.49 o 
  -1  -7  13      174.77      189.55     22.32 o 
   0  -7  13      334.03      334.26     28.16 o 
   1  -7  13       57.12       71.39     13.52 o 
   2  -7  13      172.71      194.40     19.39 o 
   3  -7  13      569.82      583.80     33.02 o 
   4  -7  13        5.49        8.21     12.29 o 
   5  -7  13      660.50      645.03     51.91 o 
   6  -7  13       53.24       42.75     21.70 o 
   7  -7  13      139.08      187.83     34.41 o 
  -9  -6  13       18.19       13.33     24.08 o 
  -8  -6  13       16.23       49.71     15.68 o 
  -7  -6  13       32.10       15.59     12.94 o 
  -6  -6  13      677.60      689.32     37.38 o 
  -5  -6  13       76.06       58.79     15.68 o 
  -4  -6  13     1143.64     1166.49     54.95 o 
  -3  -6  13       17.84       14.72     11.07 o 
  -2  -6  13       69.35       88.39     16.21 o 
  -1  -6  13      657.69      688.60     32.99 o 
   0  -6  13       17.02       13.65     11.06 o 
   1  -6  13     1298.01     1186.58     44.34 o 
   2  -6  13      369.78      336.92     22.04 o 
   3  -6  13      280.58      292.96     29.70 o 
   4  -6  13      180.02      137.54     20.27 o 
   5  -6  13      162.66      159.66     27.93 o 
   6  -6  13      707.17      655.32     46.41 o 
   7  -6  13      355.76      312.17     39.98 o 
  -9  -5  13        1.44       -2.98     12.63 o 
  -8  -5  13      118.17      119.03     19.68 o 
  -7  -5  13        1.61        4.00     11.53 o 
  -6  -5  13      125.87      125.72     17.74 o 
  -5  -5  13      435.06      454.31     26.13 o 
  -4  -5  13       32.48       43.95     12.03 o 
  -3  -5  13     1293.21     1335.99     46.35 o 
  -2  -5  13      293.26      268.82     24.68 o 
  -1  -5  13      231.11      291.41     25.02 o 
   0  -5  13      412.65      388.99     25.09 o 
   1  -5  13      747.67      768.03     27.77 o 
   2  -5  13      384.90      384.21     21.29 o 
   3  -5  13      494.02      499.42     23.89 o 
   4  -5  13       72.39       67.34     19.43 o 
   5  -5  13       49.66       68.10     21.07 o 
   6  -5  13      157.13      164.90     34.60 o 
   7  -5  13       48.96       33.74     18.32 o 
   8  -5  13      349.78      431.40     46.69 o 
  -9  -4  13       36.47       61.64     16.90 o 
  -8  -4  13       23.15       39.47     14.71 o 
  -7  -4  13      323.22      304.70     26.30 o 
  -6  -4  13      422.95      400.21     27.30 o 
  -5  -4  13      427.97      447.36     25.20 o 
  -4  -4  13       30.20       34.44     11.49 o 
  -3  -4  13     1311.64     1364.10     45.25 o 
  -2  -4  13      110.97      130.80     15.48 o 
  -1  -4  13     1749.98     1738.99     46.36 o 
   0  -4  13      117.13      146.24     18.09 o 
   1  -4  13      265.32      307.61     19.21 o 
   2  -4  13     1376.79     1415.22     35.23 o 
   3  -4  13       33.03       23.87     11.15 o 
   4  -4  13      764.68      756.24     43.15 o 
   5  -4  13       30.10       25.24     15.87 o 
   6  -4  13     1086.41     1034.73     52.92 o 
   7  -4  13      224.81      218.62     38.23 o 
   8  -4  13      238.98      220.25     39.75 o 
   9  -4  13       68.28       66.30     24.05 o 
  -8  -3  13        2.46        2.20     11.65 o 
  -7  -3  13      259.44      259.16     24.37 o 
  -6  -3  13      126.96      114.71     17.42 o 
  -5  -3  13     1329.64     1254.20     38.76 o 
  -4  -3  13       78.26       83.49     14.41 o 
  -3  -3  13      320.35      326.65     21.63 o 
  -2  -3  13     1404.92     1420.05     36.62 o 
  -1  -3  13      153.82      170.07     16.67 o 
   0  -3  13     3281.36     3379.62     52.75 o 
   1  -3  13       80.83       89.97     11.10 o 
   2  -3  13     1505.46     1570.63     35.63 o 
   3  -3  13       33.42       41.83     12.23 o 
   4  -3  13      144.23      164.29     25.01 o 
   5  -3  13      196.59      173.45     25.95 o 
   6  -3  13       82.09       95.64     22.48 o 
   7  -3  13      541.10      497.60     40.00 o 
   8  -3  13        0.87       -2.58     15.02 o 
   9  -3  13      155.41      164.74     30.81 o 
  10  -3  13       45.30       26.53     21.94 o 
  -8  -2  13      215.46      174.91     25.98 o 
  -7  -2  13        0.38       -0.38      9.19 o 
  -6  -2  13      444.34      447.80     27.02 o 
  -5  -2  13      123.30      143.79     17.82 o 
  -4  -2  13     1192.21     1148.28     42.35 o 
  -3  -2  13       49.40       63.79     12.87 o 
  -2  -2  13      747.14      733.09     27.24 o 
  -1  -2  13        1.25        8.75      8.65 o 
   0  -2  13     1088.12     1109.38     26.34 o 
   1  -2  13     3392.57     3328.30     54.60 o 
   2  -2  13     1970.82     2028.08     48.79 o 
   3  -2  13      585.08      659.11     26.36 o 
   4  -2  13      731.83      749.85     31.55 o 
   5  -2  13      133.91      191.30     26.45 o 
   6  -2  13       57.76       55.43     18.41 o 
   7  -2  13      702.51      717.19     44.50 o 
   8  -2  13        7.63       10.84     15.53 o 
   9  -2  13      470.56      485.53     44.08 o 
  10  -2  13       22.65       31.23     19.92 o 
  -8  -1  13      138.99      155.99     24.63 o 
  -7  -1  13      175.87      155.64     23.60 o 
  -6  -1  13       37.75       35.01     14.62 o 
  -5  -1  13        3.43       -0.69      9.50 o 
  -4  -1  13      201.44      224.79     20.28 o 
  -3  -1  13       44.48       33.99     10.87 o 
  -2  -1  13      563.37      636.31     25.49 o 
  -1  -1  13       32.21       19.97      9.12 o 
   0  -1  13     1097.36     1153.42     27.42 o 
   1  -1  13      823.98      851.05     28.55 o 
   2  -1  13     1290.30     1228.44     31.14 o 
   3  -1  13     3149.67     3260.27     49.32 o 
   4  -1  13      463.14      443.14     35.25 o 
   5  -1  13     1155.16     1207.05     39.29 o 
   6  -1  13       22.82       33.73     12.91 o 
   7  -1  13       15.92       22.38     15.47 o 
   8  -1  13      226.27      242.92     32.21 o 
   9  -1  13       54.93       56.22     21.40 o 
  10  -1  13       74.62       78.93     24.71 o 
  11  -1  13        9.45        3.42     18.75 o 
  -8   0  13      540.94      555.04     38.37 o 
  -7   0  13        1.06       -1.00     18.26 o 
  -6   0  13      190.26      186.51     24.64 o 
  -5   0  13       71.21       70.67     16.89 o 
  -4   0  13      107.16      120.47     19.08 o 
  -3   0  13      256.91      281.61     25.55 o 
  -2   0  13      153.39      147.11     15.58 o 
  -1   0  13      802.66      796.04     26.61 o 
   0   0  13      364.59      314.72     15.76 o 
   1   0  13      755.77      752.98     24.85 o 
   2   0  13      240.02      249.45     17.69 o 
   3   0  13      681.56      718.76     25.07 o 
   4   0  13      823.41      826.97     32.47 o 
   5   0  13     1898.37     1881.72     80.17 o 
   6   0  13      548.25      596.54     29.90 o 
   7   0  13      315.96      333.99     26.70 o 
   8   0  13      118.91      116.50     19.18 o 
   9   0  13        0.30      -11.16     12.88 o 
  10   0  13      377.43      428.94     44.47 o 
  11   0  13        0.41      -10.77     16.64 o 
  -7   1  13      180.80      190.83     26.82 o 
  -6   1  13      170.63      174.54     24.57 o 
  -5   1  13      562.98      525.73     32.77 o 
  -4   1  13      105.85      104.63     18.42 o 
  -3   1  13       65.49       97.05     17.83 o 
  -2   1  13       11.70        0.14      9.87 o 
  -1   1  13       74.75       98.47     16.02 o 
   0   1  13      136.94      132.96     16.48 o 
   1   1  13      272.40      285.45     17.62 o 
   2   1  13      398.31      379.37     19.32 o 
   3   1  13      146.80      156.53     14.86 o 
   4   1  13     1868.98     1934.18     38.30 o 
   5   1  13        1.26       -3.01      9.73 o 
   6   1  13      844.46      882.54     34.99 o 
   7   1  13        0.14       11.59     11.12 o 
   8   1  13      547.52      565.40     32.13 o 
   9   1  13        9.31        4.53     12.41 o 
  10   1  13      300.68      301.10     30.28 o 
  11   1  13       63.00       75.19     24.22 o 
  -7   2  13      416.28      440.93     38.13 o 
  -6   2  13       16.90        7.37     12.84 o 
  -5   2  13      584.91      563.89     34.13 o 
  -4   2  13       15.63       23.02     12.90 o 
  -3   2  13     1010.97      974.08     40.90 o 
  -2   2  13        0.21        5.17     10.62 o 
  -1   2  13      622.46      608.82     38.06 o 
   0   2  13      231.47      242.76     20.85 o 
   1   2  13      878.75      905.02     33.24 o 
   2   2  13        1.90       -5.35      8.29 o 
   3   2  13      153.66      159.47     18.07 o 
   4   2  13      726.88      697.22     29.05 o 
   5   2  13       15.18       15.45     10.70 o 
   6   2  13      223.59      234.96     22.26 o 
   7   2  13      122.75      151.25     20.10 o 
   8   2  13      107.77      114.06     18.74 o 
   9   2  13      689.89      672.25     35.49 o 
  10   2  13      135.63      117.44     21.09 o 
  11   2  13      240.53      261.55     29.24 o 
  12   2  13        0.56        9.59     28.52 o 
  -6   3  13       34.27       27.52     15.29 o 
  -5   3  13      294.10      312.77     30.59 o 
  -4   3  13      295.93      353.79     30.98 o 
  -3   3  13      448.55      451.13     30.46 o 
  -2   3  13     1567.16     1567.77     55.41 o 
  -1   3  13       83.59       94.16     20.89 o 
   0   3  13     1537.36     1534.83     50.51 o 
   1   3  13      760.31      710.89     30.51 o 
   2   3  13     1243.85     1322.70     39.99 o 
   3   3  13       15.14        8.60      9.75 o 
   4   3  13      142.92      145.12     17.55 o 
   5   3  13      179.05      218.59     31.91 o 
   6   3  13      366.14      316.55     33.06 o 
   7   3  13       75.33      108.52     21.96 o 
   8   3  13       21.57       13.34     12.14 o 
   9   3  13       22.15       20.94     13.32 o 
  10   3  13      144.64      122.28     21.01 o 
  11   3  13      620.46      615.48     37.72 o 
  12   3  13       99.38       96.90     22.54 o 
  -6   4  13       31.11       42.16     17.03 o 
  -5   4  13      222.11      211.13     27.04 o 
  -4   4  13      209.66      214.13     27.95 o 
  -3   4  13        1.10        9.42     11.63 o 
  -2   4  13     1259.95     1218.62     55.82 o 
  -1   4  13      329.79      361.98     33.37 o 
   0   4  13      313.62      305.55     23.72 o 
   1   4  13      325.74      313.16     24.50 o 
   2   4  13     3385.96     3500.55     64.66 o 
   3   4  13      519.73      511.50     30.84 o 
   4   4  13       32.41       42.75     12.26 o 
   5   4  13     1635.01     1595.51     58.08 o 
   6   4  13      336.87      257.66     30.56 o 
   7   4  13      372.35      323.43     49.10 o 
   8   4  13        6.13       16.81     15.05 o 
   9   4  13       55.02       48.20     18.67 o 
  10   4  13       14.64       17.35     17.19 o 
  11   4  13       12.03       -2.33     16.25 o 
  12   4  13      192.39      187.73     43.49 o 
  -5   5  13       46.85       40.07     16.04 o 
  -4   5  13      581.51      571.32     35.80 o 
  -3   5  13        7.49       10.74     13.44 o 
  -2   5  13      211.23      231.53     31.66 o 
  -1   5  13      561.11      550.53     54.01 o 
   0   5  13      240.73      214.11     22.80 o 
   1   5  13     1171.04     1207.27     42.46 o 
   2   5  13      394.83      394.69     25.76 o 
   3   5  13     1185.69     1243.94     49.52 o 
   4   5  13        0.01       -5.64      8.28 o 
   5   5  13      192.27      199.63     27.21 o 
   6   5  13      204.30      247.97     39.51 o 
   7   5  13      865.09      829.45     46.04 o 
   8   5  13       13.74       28.52     17.30 o 
   9   5  13       10.18        2.28     14.51 o 
  10   5  13        8.47        6.32     16.34 o 
  11   5  13       42.41       24.99     19.36 o 
  12   5  13        9.33        8.22     18.72 o 
  -4   6  13      459.04      442.84     46.16 o 
  -3   6  13      521.63      478.86     40.35 o 
  -2   6  13      178.26      185.46     29.91 o 
  -1   6  13      424.91      427.28     45.36 o 
   0   6  13        2.94       20.57     12.05 o 
   1   6  13     1491.81     1436.37     46.25 o 
   2   6  13      996.91      877.94     36.80 o 
   3   6  13     1343.41     1349.67     43.83 o 
   4   6  13      224.77      226.68     22.82 o 
   5   6  13      206.89      177.27     27.20 o 
   6   6  13     1245.52     1216.20     54.23 o 
   7   6  13      235.29      201.96     29.92 o 
   8   6  13      415.52      456.96     37.73 o 
   9   6  13       13.54       13.78     16.01 o 
  10   6  13       91.40       90.60     30.98 o 
  11   6  13       21.98       12.04     17.79 o 
  12   6  13       57.76       60.77     23.19 o 
  -4   7  13      117.98      100.53     27.43 o 
  -3   7  13      482.21      525.56     43.71 o 
  -2   7  13        4.12       14.31     15.48 o 
  -1   7  13      341.92      381.99     64.65 o 
   0   7  13       51.79       50.70     15.56 o 
   1   7  13      256.96      229.41     24.63 o 
   2   7  13     1028.11     1010.33     40.75 o 
   3   7  13        3.05       -1.95      9.76 o 
   4   7  13      279.74      301.37     25.39 o 
   5   7  13       33.42       31.63     12.17 o 
   6   7  13      935.99      990.41     51.08 o 
   7   7  13      185.24      151.34     27.03 o 
   8   7  13      305.96      303.65     36.10 o 
   9   7  13      147.37      194.62     31.46 o 
  10   7  13       12.34       31.68     19.01 o 
  11   7  13       22.37       43.54     21.15 o 
  12   7  13       10.61       36.62     21.89 o 
  -3   8  13      211.22      234.32     37.44 o 
  -2   8  13       31.34       25.26     18.51 o 
  -1   8  13       92.59      111.06     25.60 o 
   0   8  13      655.86      610.19     44.55 o 
   1   8  13      357.26      374.66     31.94 o 
   2   8  13      294.51      293.82     28.14 o 
   3   8  13       33.22       28.91     14.08 o 
   4   8  13      215.58      239.44     25.09 o 
   5   8  13       23.89       27.61     13.25 o 
   6   8  13       13.97       40.21     24.90 o 
   7   8  13      215.64      218.59     31.96 o 
   8   8  13        4.94        7.68     15.70 o 
   9   8  13      350.31      354.67     40.59 o 
  10   8  13       36.45       35.81     20.41 o 
  11   8  13        6.63       24.58     19.61 o 
  -1   9  13      132.73      129.90     37.18 o 
   0   9  13       62.74      121.75     27.00 o 
   1   9  13      170.66      154.59     23.87 o 
   2   9  13      218.71      212.81     25.93 o 
   3   9  13      208.46      200.26     25.07 o 
   4   9  13      760.98      770.26     38.40 o 
   5   9  13        9.68       -9.79     10.29 o 
   6   9  13       44.86       27.26     17.77 o 
   7   9  13      323.61      365.41     47.00 o 
   8   9  13        2.17        6.86     16.25 o 
   9   9  13      133.65      125.23     27.44 o 
  10   9  13        0.14       -9.68     15.33 o 
  11   9  13       34.52       55.14     23.14 o 
   0  10  13      195.45      198.62     33.67 o 
   1  10  13        7.95       -0.98     12.67 o 
   2  10  13        1.60       -1.99     12.32 o 
   3  10  13      202.48      242.56     28.03 o 
   4  10  13       51.22       37.91     15.05 o 
   5  10  13      322.24      363.21     31.01 o 
   6  10  13      170.58      146.76     28.70 o 
   7  10  13        2.12        2.33     17.02 o 
   8  10  13      144.85      143.81     29.47 o 
   9  10  13       40.24       42.83     21.46 o 
  10  10  13      122.16       95.92     32.38 o 
   2  11  13       77.40       63.30     20.39 o 
   3  11  13       76.59       74.61     19.88 o 
   4  11  13       62.21       48.54     16.95 o 
   5  11  13      320.88      334.70     32.81 o 
   6  11  13        2.03      -20.50     25.60 o 
   7  11  13       77.21       53.16     23.93 o 
   8  11  13       10.98       -0.86     17.51 o 
   9  11  13       20.13       23.69     20.67 o 
   4  12  13       35.78       17.77     19.87 o 
   5  12  13       30.96       10.25     14.17 o 
   6  12  13      164.74      163.40     33.08 o 
   7  12  13      147.71      115.79     30.38 o 
  -4 -11  14       83.94      101.67     21.68 o 
  -3 -11  14       16.77       21.61     15.56 o 
  -2 -11  14       15.54       22.95     15.73 o 
  -1 -11  14      169.83      153.62     25.05 o 
   0 -11  14       68.62       55.96     18.39 o 
  -6 -10  14      316.45      272.44     31.65 o 
  -5 -10  14       34.90       44.56     16.23 o 
  -4 -10  14       76.47       84.01     19.63 o 
  -3 -10  14      444.87      432.49     34.82 o 
  -2 -10  14       47.71       49.31     16.47 o 
  -1 -10  14      246.38      246.95     28.21 o 
   0 -10  14        0.14        1.25     12.10 o 
   1 -10  14      234.58      240.12     28.61 o 
   2 -10  14       21.80       30.33     16.28 o 
  -7  -9  14       55.26       87.27     20.95 o 
  -6  -9  14       22.70       30.91     15.88 o 
  -5  -9  14      385.93      432.97     45.59 o 
  -4  -9  14        0.02       -0.18     10.62 o 
  -3  -9  14      601.74      607.03     36.37 o 
  -2  -9  14       69.67       62.29     17.31 o 
  -1  -9  14      384.29      396.95     33.63 o 
   0  -9  14      385.26      377.79     33.41 o 
   1  -9  14      289.27      289.03     25.33 o 
   2  -9  14      345.15      373.19     33.45 o 
   3  -9  14        0.37       15.75     14.20 o 
   4  -9  14      301.66      321.70     46.06 o 
  -7  -8  14      188.66      182.15     26.84 o 
  -6  -8  14        4.08       -0.17     13.58 o 
  -5  -8  14      121.80      125.72     21.75 o 
  -4  -8  14        0.06        2.24     10.09 o 
  -3  -8  14       97.71      103.94     19.35 o 
  -2  -8  14      212.46      207.19     24.80 o 
  -1  -8  14      202.55      234.82     25.92 o 
   0  -8  14      772.00      748.42     37.90 o 
   1  -8  14       26.53       32.10     12.35 o 
   2  -8  14      310.51      336.64     26.30 o 
   3  -8  14       75.09       80.11     18.76 o 
   4  -8  14      378.98      361.80     41.91 o 
   5  -8  14      160.86      167.33     31.76 o 
  -8  -7  14        1.33       13.02     15.37 o 
  -7  -7  14      129.80      131.71     23.71 o 
  -6  -7  14      184.26      189.02     25.69 o 
  -5  -7  14      183.80      201.20     25.27 o 
  -4  -7  14      179.97      153.54     22.54 o 
  -3  -7  14       17.34        7.25     11.54 o 
  -2  -7  14      447.38      456.49     30.97 o 
  -1  -7  14       47.69       59.44     15.27 o 
   0  -7  14      892.62      902.78     39.34 o 
   1  -7  14      163.03      169.53     18.71 o 
   2  -7  14      343.39      356.62     25.07 o 
   3  -7  14       81.74       76.96     17.45 o 
   4  -7  14      182.97      176.52     29.92 o 
   5  -7  14      242.17      251.60     35.60 o 
   6  -7  14       74.87       48.86     23.14 o 
  -8  -6  14      102.61       88.38     20.84 o 
  -7  -6  14       63.35       48.61     17.60 o 
  -6  -6  14      399.74      427.66     33.71 o 
  -5  -6  14       24.86       23.00     13.48 o 
  -4  -6  14      180.92      218.90     25.34 o 
  -3  -6  14      230.55      208.12     24.02 o 
  -2  -6  14      178.46      174.40     21.69 o 
  -1  -6  14      129.13      107.06     18.19 o 
   0  -6  14      140.66      158.50     20.67 o 
   1  -6  14      698.42      690.00     28.57 o 
   2  -6  14      280.25      291.93     22.78 o 
   3  -6  14      157.88      148.81     26.53 o 
   4  -6  14        6.45        3.60     14.21 o 
   5  -6  14      615.52      695.22     47.43 o 
   6  -6  14        1.95        8.90     17.59 o 
   7  -6  14       47.24       50.71     22.68 o 
  -8  -5  14      295.93      299.40     28.36 o 
  -7  -5  14       56.90       52.99     15.34 o 
  -6  -5  14      123.37      123.38     18.42 o 
  -5  -5  14       41.65       34.31     13.27 o 
  -4  -5  14      502.59      506.65     31.68 o 
  -3  -5  14        1.85       -3.87      9.96 o 
  -2  -5  14      121.83      113.51     18.33 o 
  -1  -5  14      268.69      294.17     26.06 o 
   0  -5  14       85.43       60.37     14.39 o 
   1  -5  14      405.51      439.06     23.49 o 
   2  -5  14       40.14       33.15     10.80 o 
   3  -5  14      781.97      772.64     44.50 o 
   4  -5  14       61.31       51.60     19.03 o 
   5  -5  14      218.22      194.17     30.42 o 
   6  -5  14      292.78      299.99     37.19 o 
   7  -5  14       24.90       37.71     20.41 o 
   8  -5  14      165.59      172.37     32.64 o 
  -8  -4  14       74.16       65.89     16.87 o 
  -7  -4  14      116.77      109.63     18.51 o 
  -6  -4  14      534.42      518.17     29.31 o 
  -5  -4  14       76.26       87.62     15.94 o 
  -4  -4  14      300.46      322.55     24.75 o 
  -3  -4  14      657.77      711.40     29.53 o 
  -2  -4  14      473.12      476.65     24.06 o 
  -1  -4  14     1221.74     1267.12     35.88 o 
   0  -4  14       74.27       63.64     14.12 o 
   1  -4  14       76.20       98.46     13.45 o 
   2  -4  14       12.96       21.40     11.06 o 
   3  -4  14      640.20      605.15     38.69 o 
   4  -4  14      299.53      290.14     32.81 o 
   5  -4  14       47.83       36.47     18.02 o 
   6  -4  14      230.53      245.84     33.14 o 
   7  -4  14        1.23        5.62     15.13 o 
   8  -4  14      130.49      117.31     26.86 o 
   9  -4  14        5.74       30.86     21.16 o 
  -8  -3  14        2.75       -2.50     12.15 o 
  -7  -3  14      146.41      145.99     20.09 o 
  -6  -3  14      198.11      191.31     21.51 o 
  -5  -3  14      561.31      545.73     28.24 o 
  -4  -3  14      161.98      155.37     18.43 o 
  -3  -3  14      743.88      687.21     28.70 o 
  -2  -3  14      247.63      223.91     19.62 o 
  -1  -3  14     1264.78     1273.95     35.17 o 
   0  -3  14      116.61      136.14     13.59 o 
   1  -3  14      460.05      500.81     22.18 o 
   2  -3  14      544.02      492.34     26.75 o 
   3  -3  14      225.07      239.23     22.30 o 
   4  -3  14     1642.70     1655.15     60.17 o 
   5  -3  14        0.53        0.70     13.23 o 
   6  -3  14      634.58      634.06     42.72 o 
   7  -3  14      108.12      120.34     24.87 o 
   8  -3  14       87.75       99.70     25.11 o 
   9  -3  14      177.32      205.86     34.34 o 
  -8  -2  14        7.02        8.46     15.56 o 
  -7  -2  14        3.28       -3.62     12.00 o 
  -6  -2  14      119.90      109.70     17.68 o 
  -5  -2  14      399.66      399.20     28.28 o 
  -4  -2  14       78.47       81.06     15.14 o 
  -3  -2  14     1494.32     1439.21     39.43 o 
  -2  -2  14      186.37      199.14     18.47 o 
  -1  -2  14      161.05      157.80     16.49 o 
   0  -2  14     1649.16     1686.64     43.64 o 
   1  -2  14     1084.14     1056.01     30.50 o 
   2  -2  14     1124.98     1268.82     33.29 o 
   3  -2  14        0.15        0.52      8.28 o 
   4  -2  14      348.35      369.15     30.35 o 
   5  -2  14       73.97       89.95     20.49 o 
   6  -2  14      569.17      535.91     38.92 o 
   7  -2  14      315.86      337.98     37.20 o 
   8  -2  14       10.34        9.07     16.03 o 
   9  -2  14      132.95      155.47     30.25 o 
  10  -2  14       33.24       32.97     21.26 o 
  -7  -1  14       16.09        1.22     14.27 o 
  -6  -1  14        6.44        1.84     12.30 o 
  -5  -1  14       45.81       39.97     14.89 o 
  -4  -1  14      255.39      246.45     25.83 o 
  -3  -1  14       77.10       77.89     13.78 o 
  -2  -1  14     1642.78     1659.25     40.16 o 
  -1  -1  14      153.05      163.04     16.57 o 
   0  -1  14     2050.37     2037.17     48.95 o 
   1  -1  14       83.23       78.85     12.26 o 
   2  -1  14     1293.46     1314.35     33.58 o 
   3  -1  14     2306.63     2388.67     45.40 o 
   4  -1  14     1457.89     1466.00     44.25 o 
   5  -1  14       63.97       74.13     15.51 o 
   6  -1  14       73.62       83.72     20.19 o 
   7  -1  14      818.85      866.18     48.11 o 
   8  -1  14       11.39       20.77     16.48 o 
   9  -1  14      229.74      238.85     34.45 o 
  10  -1  14       31.25       30.46     20.10 o 
  -7   0  14      152.96      147.94     24.92 o 
  -6   0  14      190.22      186.90     25.30 o 
  -5   0  14       67.20       69.66     17.67 o 
  -4   0  14      201.99      230.55     25.76 o 
  -3   0  14      336.30      269.69     25.91 o 
  -2   0  14      281.66      243.79     23.87 o 
  -1   0  14      107.70      151.66     24.03 o 
   0   0  14      822.21      780.08     31.54 o 
   1   0  14     1198.26     1259.67     32.29 o 
   2   0  14       61.48       52.76     11.27 o 
   3   0  14     1713.22     1723.74     37.86 o 
   4   0  14        7.28        6.93     10.57 o 
   5   0  14     2590.97     2507.68     56.07 o 
   6   0  14       20.66       14.62     11.79 o 
   7   0  14      564.98      551.52     31.74 o 
   8   0  14       78.48       98.03     19.27 o 
   9   0  14      220.78      189.03     30.24 o 
  10   0  14       42.40       35.82     19.17 o 
  11   0  14        4.13        0.33     18.24 o 
  -7   1  14       50.32       38.25     16.84 o 
  -6   1  14      335.70      338.07     32.95 o 
  -5   1  14      133.57      136.47     21.70 o 
  -4   1  14      338.37      344.09     30.20 o 
  -3   1  14      635.05      593.39     32.44 o 
  -2   1  14        8.67        0.76     10.52 o 
  -1   1  14      288.86      288.26     31.39 o 
   0   1  14      295.01      315.81     30.16 o 
   1   1  14     1476.56     1443.36     41.14 o 
   2   1  14      161.65      163.79     18.59 o 
   3   1  14        1.93       -0.54      8.04 o 
   4   1  14      910.24      978.61     35.39 o 
   5   1  14      568.06      612.00     31.71 o 
   6   1  14     1022.86     1050.82     38.73 o 
   7   1  14      145.75      175.23     21.72 o 
   8   1  14      374.52      397.35     30.31 o 
   9   1  14       11.78       14.21     13.54 o 
  10   1  14      475.04      535.64     34.97 o 
  11   1  14        2.02       -0.94     17.76 o 
  -6   2  14      461.71      444.56     35.39 o 
  -5   2  14      364.06      350.58     32.39 o 
  -4   2  14      143.54      153.39     22.39 o 
  -3   2  14      715.99      748.98     36.50 o 
  -2   2  14        3.67       -3.75     12.07 o 
  -1   2  14      218.86      257.34     31.46 o 
   0   2  14      340.79      332.98     31.23 o 
   1   2  14      930.14      991.78     35.62 o 
   2   2  14      295.54      300.77     22.37 o 
   3   2  14       15.42       25.21     10.86 o 
   4   2  14      107.30      111.80     21.40 o 
   5   2  14       40.63       30.48     15.18 o 
   6   2  14      417.74      442.25     34.06 o 
   7   2  14        1.17       -4.54     10.62 o 
   8   2  14      374.11      377.06     29.49 o 
   9   2  14        1.84        4.61     12.34 o 
  10   2  14       82.93       93.21     20.24 o 
  11   2  14        8.49       14.65     15.13 o 
  -6   3  14       95.48      117.45     22.94 o 
  -5   3  14      697.82      685.70     39.19 o 
  -4   3  14        1.61        9.94     12.72 o 
  -3   3  14      471.43      454.92     37.14 o 
  -2   3  14      311.20      328.37     36.85 o 
  -1   3  14      931.26      921.66     48.27 o 
   0   3  14      947.91      945.66     47.61 o 
   1   3  14        7.20       12.28      9.90 o 
   2   3  14      516.51      589.96     28.84 o 
   3   3  14        7.13       -3.17      9.22 o 
   4   3  14      108.26      115.08     16.95 o 
   5   3  14       61.58       30.77     16.78 o 
   6   3  14      259.14      340.77     35.12 o 
   7   3  14      175.60      180.61     28.19 o 
   8   3  14       20.92       16.97     16.43 o 
   9   3  14      271.72      278.70     35.05 o 
  10   3  14       62.64       70.59     23.06 o 
  11   3  14      148.29      157.87     24.52 o 
  -5   4  14      139.93      151.86     24.52 o 
  -4   4  14      383.38      360.77     41.25 o 
  -3   4  14      568.79      542.16     41.30 o 
  -2   4  14      103.35       86.58     22.33 o 
  -1   4  14      175.83      155.66     26.38 o 
   0   4  14      665.08      587.05     39.37 o 
   1   4  14       29.19       22.51     11.67 o 
   2   4  14      789.80      853.20     35.04 o 
   3   4  14        9.12       26.40     13.07 o 
   4   4  14      386.23      386.25     24.81 o 
   5   4  14       85.34      100.39     21.94 o 
   6   4  14       33.33       45.37     18.01 o 
   7   4  14       41.89       92.32     22.48 o 
   8   4  14        0.21        3.21     14.01 o 
   9   4  14      186.96      186.43     29.89 o 
  10   4  14       29.32        3.34     27.36 o 
  11   4  14       60.02       70.10     24.10 o 
  -5   5  14       99.35       92.47     27.06 o 
  -4   5  14       51.76       79.34     23.56 o 
  -3   5  14       13.64       26.89     16.88 o 
  -2   5  14      668.45      713.01     46.59 o 
  -1   5  14        0.07        2.05     12.60 o 
   0   5  14      478.61      454.72     36.26 o 
   1   5  14       11.91       15.77     11.28 o 
   2   5  14      385.85      388.89     26.55 o 
   3   5  14      591.01      604.48     30.98 o 
   4   5  14      121.44      114.12     17.35 o 
   5   5  14      465.03      545.03     38.02 o 
   6   5  14       32.04       29.32     16.33 o 
   7   5  14      153.45      183.19     32.38 o 
   8   5  14       24.42       -3.52     14.60 o 
   9   5  14       26.08       22.58     17.06 o 
  10   5  14       24.13       16.86     16.54 o 
  11   5  14      168.11      187.38     33.04 o 
  -4   6  14      161.10      152.54     30.49 o 
  -3   6  14        0.03        2.51     22.21 o 
  -2   6  14      583.48      564.48     43.34 o 
  -1   6  14      166.74      147.37     27.65 o 
   0   6  14      316.13      350.68     39.40 o 
   1   6  14      136.11      125.01     19.64 o 
   2   6  14      500.83      547.41     31.06 o 
   3   6  14      882.25      833.51     37.14 o 
   4   6  14       94.57       79.43     16.48 o 
   5   6  14      214.87      255.06     32.65 o 
   6   6  14       53.80       57.00     18.79 o 
   7   6  14      343.32      312.74     45.01 o 
   8   6  14      178.27      226.64     32.54 o 
   9   6  14      140.31      116.11     26.37 o 
  10   6  14       51.75       88.38     24.63 o 
  11   6  14       14.74       22.28     20.09 o 
  -3   7  14      189.93      232.63     36.27 o 
  -2   7  14      150.75      134.91     28.42 o 
  -1   7  14      227.44      275.25     35.80 o 
   0   7  14        4.57       15.25     15.50 o 
   1   7  14      359.91      368.96     31.01 o 
   2   7  14        1.41        5.34     11.71 o 
   3   7  14     1512.31     1416.02     48.10 o 
   4   7  14       70.94       94.73     18.21 o 
   5   7  14      172.24      196.12     29.98 o 
   6   7  14      518.61      551.05     56.11 o 
   7   7  14       81.24       73.19     22.06 o 
   8   7  14      247.54      247.76     33.63 o 
   9   7  14        1.03        9.51     15.88 o 
  10   7  14      179.01      179.63     31.81 o 
  11   7  14       15.75       26.06     20.19 o 
  -2   8  14        0.44       -4.89     15.09 o 
  -1   8  14      221.33      236.29     34.75 o 
   0   8  14       14.92        4.93     15.95 o 
   1   8  14      281.60      281.32     28.85 o 
   2   8  14      137.73      139.94     21.52 o 
   3   8  14      195.54      184.65     23.76 o 
   4   8  14      639.23      604.43     34.23 o 
   5   8  14      365.22      342.63     39.24 o 
   6   8  14      122.67      166.97     29.49 o 
   7   8  14        6.70        0.77     14.69 o 
   8   8  14       72.75       61.97     22.51 o 
   9   8  14      134.23      128.49     27.96 o 
  10   8  14       19.03        7.44     17.54 o 
  11   8  14       23.79       16.37     19.84 o 
  -1   9  14      162.88      198.10     53.07 o 
   0   9  14      111.53      111.27     26.38 o 
   1   9  14       56.20       43.28     17.27 o 
   2   9  14      328.40      356.18     32.79 o 
   3   9  14        0.16        6.98     12.01 o 
   4   9  14      166.49      179.89     24.68 o 
   5   9  14       47.56       57.46     22.12 o 
   6   9  14      618.61      646.59     46.26 o 
   7   9  14       25.84       22.20     19.10 o 
   8   9  14      269.32      240.79     35.13 o 
   9   9  14      116.40       90.80     25.59 o 
  10   9  14        3.53      -11.28     17.30 o 
   1  10  14        0.24       19.22     16.20 o 
   2  10  14      158.56      170.93     26.34 o 
   3  10  14      192.17      170.95     24.92 o 
   4  10  14      250.69      247.53     28.38 o 
   5  10  14       27.30       34.97     21.20 o 
   6  10  14       12.89        2.48     17.63 o 
   7  10  14      217.77      198.28     33.95 o 
   8  10  14        0.09      -15.73     15.73 o 
   9  10  14      258.69      187.09     34.27 o 
   3  11  14      162.38      172.79     26.59 o 
   4  11  14        1.83        4.42     13.75 o 
   5  11  14      117.42      121.65     22.91 o 
   6  11  14        5.94        4.11     20.20 o 
   7  11  14       23.02       20.20     21.27 o 
   8  11  14       49.32       63.72     25.73 o 
  -4 -10  15       63.07       59.94     18.05 o 
  -3 -10  15      144.50      135.73     23.80 o 
  -2 -10  15      342.33      341.68     33.61 o 
  -1 -10  15       89.42      123.77     22.42 o 
   0 -10  15       21.80       31.17     15.54 o 
   1 -10  15       66.10       82.93     20.40 o 
  -6  -9  15      170.26      160.76     31.86 o 
  -5  -9  15       18.46       14.63     14.31 o 
  -4  -9  15      109.58      123.50     22.11 o 
  -3  -9  15      130.99      142.26     22.92 o 
  -2  -9  15       55.98       47.68     16.12 o 
  -1  -9  15      554.49      561.02     35.25 o 
   0  -9  15        0.80      -11.20     11.20 o 
   1  -9  15      382.78      406.63     35.07 o 
   2  -9  15        1.78       11.04     15.04 o 
   3  -9  15      250.76      269.61     38.23 o 
  -6  -8  15       71.17       81.33     20.19 o 
  -5  -8  15      221.88      224.87     27.82 o 
  -4  -8  15       88.90       92.20     20.24 o 
  -3  -8  15      527.15      515.36     37.02 o 
  -2  -8  15       35.66       30.78     14.22 o 
  -1  -8  15      372.81      379.81     39.75 o 
   0  -8  15       80.25       61.83     16.78 o 
   1  -8  15      655.07      589.80     34.69 o 
   2  -8  15      246.35      235.74     27.00 o 
   3  -8  15       63.33       74.41     23.76 o 
   4  -8  15      262.21      301.32     40.33 o 
  -7  -7  15        7.40       -2.37     14.48 o 
  -6  -7  15        3.80        1.56     12.93 o 
  -5  -7  15      363.47      347.19     32.70 o 
  -4  -7  15       30.33       13.62     12.76 o 
  -3  -7  15      279.32      271.75     24.42 o 
  -2  -7  15      394.06      366.57     31.57 o 
  -1  -7  15      252.08      230.88     25.63 o 
   0  -7  15      344.64      332.08     29.51 o 
   1  -7  15      253.81      263.95     26.61 o 
   2  -7  15     1470.56     1473.67     43.18 o 
   3  -7  15       43.50       51.23     20.93 o 
   4  -7  15      704.61      779.33     50.92 o 
   5  -7  15        4.29       11.58     18.48 o 
   6  -7  15      231.06      219.93     36.28 o 
  -7  -6  15      484.52      436.18     38.20 o 
  -6  -6  15        0.07       -5.30     12.52 o 
  -5  -6  15      141.69      167.15     23.61 o 
  -4  -6  15      384.92      387.79     33.32 o 
  -3  -6  15        6.59        9.82     11.29 o 
  -2  -6  15      695.75      666.33     34.78 o 
  -1  -6  15       20.79       31.40     13.10 o 
   0  -6  15      649.46      649.77     33.58 o 
   1  -6  15      118.44       92.11     16.88 o 
   2  -6  15      388.59      426.30     29.79 o 
   3  -6  15      489.15      507.47     39.67 o 
   4  -6  15      399.33      436.82     40.61 o 
   5  -6  15      308.69      327.62     39.16 o 
   6  -6  15       97.67       80.21     24.12 o 
   7  -6  15      231.14      207.39     49.80 o 
  -7  -5  15       90.35      115.59     19.63 o 
  -6  -5  15      247.62      225.91     27.55 o 
  -5  -5  15      145.31      135.01     21.54 o 
  -4  -5  15      486.16      474.01     32.25 o 
  -3  -5  15        7.31       15.26     12.27 o 
  -2  -5  15      235.41      277.21     26.72 o 
  -1  -5  15      107.80      106.20     18.04 o 
   0  -5  15      390.63      416.45     44.37 o 
   1  -5  15     1778.50     1721.71     62.39 o 
   2  -5  15       16.61       24.62     12.85 o 
   3  -5  15      444.98      466.40     36.87 o 
   4  -5  15       19.76       27.27     16.77 o 
   5  -5  15      501.04      537.68     42.19 o 
   6  -5  15       13.85       20.21     17.52 o 
   7  -5  15      355.69      330.44     40.83 o 
  -7  -4  15       69.28       47.93     15.77 o 
  -6  -4  15      223.51      198.44     22.77 o 
  -5  -4  15        0.99        2.07     10.31 o 
  -4  -4  15      389.19      412.08     27.41 o 
  -3  -4  15      292.96      300.72     23.97 o 
  -2  -4  15      647.46      642.22     33.33 o 
  -1  -4  15      136.39      142.33     20.00 o 
   0  -4  15       79.19       69.68     15.18 o 
   1  -4  15      690.08      753.80     42.40 o 
   2  -4  15      549.59      530.08     29.00 o 
   3  -4  15      459.62      446.37     35.20 o 
   4  -4  15       49.95       47.30     18.90 o 
   5  -4  15      395.55      442.05     52.37 o 
   6  -4  15      201.85      204.76     31.91 o 
   7  -4  15        3.79       10.13     17.41 o 
   8  -4  15      154.27      146.34     30.69 o 
  -7  -3  15      143.43      147.52     24.86 o 
  -6  -3  15      398.99      394.64     29.98 o 
  -5  -3  15      106.10      128.05     18.49 o 
  -4  -3  15       20.19       20.60     11.90 o 
  -3  -3  15      344.21      387.38     24.89 o 
  -2  -3  15      176.35      179.72     18.84 o 
  -1  -3  15     1157.88     1108.09     34.36 o 
   0  -3  15      375.98      354.76     30.91 o 
   1  -3  15       78.60       86.26     19.74 o 
   2  -3  15      280.90      275.78     24.23 o 
   3  -3  15      298.24      281.95     31.65 o 
   4  -3  15      599.35      637.75     40.75 o 
   5  -3  15       44.10       29.42     16.78 o 
   6  -3  15      629.34      627.00     43.07 o 
   7  -3  15        0.01        4.32     15.94 o 
   8  -3  15      167.37      144.06     29.26 o 
   9  -3  15       21.49       16.61     20.48 o 
  -7  -2  15      111.80      128.20     23.80 o 
  -6  -2  15       16.80        5.77     13.16 o 
  -5  -2  15      472.87      450.32     32.85 o 
  -4  -2  15       16.34        5.60     10.48 o 
  -3  -2  15       24.88       37.70     11.71 o 
  -2  -2  15      134.40      126.53     16.11 o 
  -1  -2  15      813.73      799.27     37.28 o 
   0  -2  15      597.08      574.77     29.98 o 
   1  -2  15     1128.14     1139.04     38.70 o 
   2  -2  15       50.94       37.66     10.55 o 
   3  -2  15       83.09       85.35     15.39 o 
   4  -2  15      582.92      651.47     39.67 o 
   5  -2  15       45.51       46.57     17.93 o 
   6  -2  15      257.89      292.70     34.13 o 
   7  -2  15       28.59       27.10     17.77 o 
   8  -2  15        9.42       16.44     16.59 o 
   9  -2  15       21.04       38.63     20.51 o 
  -7  -1  15        7.41       19.44     16.82 o 
  -6  -1  15       58.78       52.96     17.21 o 
  -5  -1  15      259.00      280.99     29.10 o 
  -4  -1  15       24.46       23.52     13.85 o 
  -3  -1  15      508.37      436.51     29.28 o 
  -2  -1  15       12.89       26.51     13.14 o 
  -1  -1  15       44.42       54.30     14.62 o 
   0  -1  15      566.11      599.47     32.68 o 
   1  -1  15       32.98       38.39     12.36 o 
   2  -1  15      843.79      784.10     27.82 o 
   3  -1  15      841.65      824.90     28.65 o 
   4  -1  15      922.03      947.75     37.33 o 
   5  -1  15       16.45        5.61     13.44 o 
   6  -1  15      216.36      244.78     31.58 o 
   7  -1  15      552.70      645.24     43.54 o 
   8  -1  15      137.77      144.20     27.28 o 
   9  -1  15       82.28      110.54     26.04 o 
  10  -1  15       24.48       26.69     20.40 o 
  -7   0  15      243.94      238.98     36.48 o 
  -6   0  15       66.22       74.28     19.83 o 
  -5   0  15       80.55       88.53     22.01 o 
  -4   0  15      323.22      352.95     31.32 o 
  -3   0  15      316.10      259.35     26.38 o 
  -2   0  15      532.36      550.24     39.12 o 
  -1   0  15        0.18       -1.51     12.71 o 
   0   0  15      391.87      391.54     44.42 o 
   1   0  15       79.49       76.07     22.80 o 
   2   0  15      207.63      232.89     18.97 o 
   3   0  15      880.38      938.62     30.09 o 
   4   0  15     1672.37     1719.97     47.39 o 
   5   0  15      322.69      384.34     27.19 o 
   6   0  15      505.32      472.69     28.92 o 
   7   0  15      255.66      306.64     28.25 o 
   8   0  15       14.27       12.95     15.86 o 
   9   0  15      306.16      297.06     37.29 o 
  10   0  15        0.04        1.40     17.65 o 
  -6   1  15      179.10      185.65     26.84 o 
  -5   1  15       25.57        5.99     13.41 o 
  -4   1  15      358.91      365.09     32.11 o 
  -3   1  15       65.89       64.78     19.81 o 
  -2   1  15      677.06      710.39     43.55 o 
  -1   1  15      537.26      459.57     35.78 o 
   0   1  15      513.34      539.88     37.09 o 
   1   1  15      153.10      176.66     25.96 o 
   2   1  15      463.17      436.82     26.28 o 
   3   1  15      372.36      334.80     24.15 o 
   4   1  15       41.08       18.21     14.85 o 
   5   1  15     1255.43     1292.62     54.14 o 
   6   1  15       42.01       29.67     12.96 o 
   7   1  15      663.12      617.99     33.53 o 
   8   1  15       42.69       50.75     16.11 o 
   9   1  15      166.95      172.62     23.75 o 
  10   1  15      169.78      195.23     32.45 o 
  -6   2  15      192.46      238.54     30.23 o 
  -5   2  15       53.94       37.82     16.51 o 
  -4   2  15     1164.56     1074.34     57.06 o 
  -3   2  15      178.14      174.13     29.41 o 
  -2   2  15      428.46      489.49     38.51 o 
  -1   2  15      237.59      290.11     33.75 o 
   0   2  15        9.22        7.97     14.26 o 
   1   2  15     2308.96     2286.23     69.45 o 
   2   2  15       89.58       86.92     15.77 o 
   3   2  15       41.59       50.62     12.95 o 
   4   2  15       38.16       34.85     25.02 o 
   5   2  15        3.63        7.27     14.54 o 
   6   2  15      581.96      590.54     39.84 o 
   7   2  15      650.00      603.38     41.56 o 
   8   2  15      351.10      390.09     39.92 o 
   9   2  15      117.24       77.75     23.58 o 
  10   2  15       34.43       58.84     18.45 o 
  11   2  15       40.22       52.14     19.29 o 
  -5   3  15       26.19       37.65     21.23 o 
  -4   3  15       64.61       62.37     22.43 o 
  -3   3  15     1618.48     1421.09     63.92 o 
  -2   3  15      139.81      117.56     24.63 o 
  -1   3  15      660.21      587.52     40.78 o 
   0   3  15       42.00       14.96     13.72 o 
   1   3  15     1941.04     1885.05     65.35 o 
   2   3  15     1525.29     1436.78     44.51 o 
   3   3  15     1127.78     1190.41     40.49 o 
   4   3  15      170.97      209.32     28.53 o 
   5   3  15       55.41       74.26     21.06 o 
   6   3  15      299.87      310.50     34.43 o 
   7   3  15       36.78       25.22     16.90 o 
   8   3  15      396.45      449.56     38.35 o 
   9   3  15      101.46       76.89     23.58 o 
  10   3  15      507.48      495.97     45.27 o 
  11   3  15       62.55       35.83     22.16 o 
  -5   4  15       98.73      111.05     27.29 o 
  -4   4  15        7.46       19.49     17.07 o 
  -3   4  15      449.87      456.69     42.65 o 
  -2   4  15       73.58       73.11     22.01 o 
  -1   4  15      357.81      357.22     38.45 o 
   0   4  15      285.38      260.89     32.99 o 
   1   4  15      263.41      267.45     32.24 o 
   2   4  15     2122.14     2202.87     55.80 o 
   3   4  15        0.06       -3.33      9.92 o 
   4   4  15      826.60      814.26     34.57 o 
   5   4  15       19.65       18.77     15.78 o 
   6   4  15      163.45      134.01     24.98 o 
   7   4  15      195.07      219.89     31.12 o 
   8   4  15        4.48        9.61     15.06 o 
   9   4  15      163.94      171.64     30.31 o 
  10   4  15        0.06        3.35     16.92 o 
  11   4  15      149.50      146.54     30.90 o 
  -4   5  15       20.49       21.99     18.81 o 
  -3   5  15       99.99      122.19     27.79 o 
  -2   5  15      201.44      247.95     34.69 o 
  -1   5  15      426.32      424.44     38.84 o 
   0   5  15       58.50       35.06     17.37 o 
   1   5  15        1.26       -9.09     12.43 o 
   2   5  15      975.09     1005.12     40.11 o 
   3   5  15      153.78      139.60     19.79 o 
   4   5  15      275.22      336.14     26.46 o 
   5   5  15      363.61      394.07     44.54 o 
   6   5  15      379.86      386.17     39.76 o 
   7   5  15      197.56      206.92     31.41 o 
   8   5  15       34.80       27.54     17.82 o 
   9   5  15       57.19       56.88     21.07 o 
  10   5  15        4.16       -5.71     16.42 o 
  11   5  15       63.68       86.60     26.53 o 
  -3   6  15       21.21       34.08     19.36 o 
  -2   6  15      286.13      282.70     37.37 o 
  -1   6  15        2.37        3.99     18.00 o 
   0   6  15      363.21      373.07     39.68 o 
   1   6  15        1.08      -11.08     11.08 o 
   2   6  15      292.29      299.30     27.99 o 
   3   6  15      337.67      366.01     28.68 o 
   4   6  15      429.84      393.28     28.11 o 
   5   6  15      121.77      142.36     27.50 o 
   6   6  15        0.24       -1.70     15.71 o 
   7   6  15      480.98      514.29     41.24 o 
   8   6  15       44.93       45.52     19.65 o 
   9   6  15      112.52      108.38     25.77 o 
  10   6  15        9.26       24.46     18.92 o 
  11   6  15       50.92       79.44     25.69 o 
  -2   7  15      244.06      269.99     37.87 o 
  -1   7  15      198.79      179.57     30.60 o 
   0   7  15      309.60      342.86     43.84 o 
   1   7  15       25.08       26.39     17.08 o 
   2   7  15        5.12       10.79     12.47 o 
   3   7  15      400.43      458.83     31.13 o 
   4   7  15        1.11        6.78     11.67 o 
   5   7  15      400.53      418.62     42.15 o 
   6   7  15        7.85       -1.13     15.79 o 
   7   7  15      113.14      121.97     26.41 o 
   8   7  15      178.63      167.52     36.82 o 
   9   7  15       67.39       49.72     22.38 o 
  10   7  15       66.97       81.65     25.40 o 
  11   7  15        6.38       -8.57     17.58 o 
  -1   8  15      264.79      282.52     39.00 o 
   0   8  15       49.60       50.16     20.91 o 
   1   8  15      129.94      153.57     27.94 o 
   2   8  15        1.45       -5.10     11.31 o 
   3   8  15      352.35      334.30     30.82 o 
   4   8  15        5.06       16.21     13.24 o 
   5   8  15       51.08       70.24     22.73 o 
   6   8  15       58.34       77.08     23.80 o 
   7   8  15       68.68       76.25     23.59 o 
   8   8  15       38.24       72.67     24.21 o 
   9   8  15       28.82        8.30     18.44 o 
  10   8  15       22.56       -6.49     18.57 o 
   0   9  15       71.53       49.11     24.09 o 
   1   9  15      472.21      436.44     46.68 o 
   2   9  15        4.80        6.96     12.73 o 
   3   9  15       69.89       65.38     18.17 o 
   4   9  15      180.96      188.21     25.11 o 
   5   9  15       13.29       25.55     20.71 o 
   6   9  15      435.93      449.51     46.49 o 
   7   9  15      115.79       78.11     25.00 o 
   8   9  15       50.17       64.66     24.54 o 
   9   9  15       15.86       34.28     21.45 o 
  10   9  15      120.22       84.55     26.59 o 
   2  10  15      148.64      162.07     26.03 o 
   3  10  15        0.87       -1.42     13.66 o 
   4  10  15      178.52      180.98     25.68 o 
   5  10  15       14.24       20.63     21.00 o 
   6  10  15       37.57       47.32     22.63 o 
   7  10  15      140.75      144.76     31.82 o 
   8  10  15      115.01       82.25     27.47 o 
  -4  -9  16       48.10       61.94     18.82 o 
  -3  -9  16       69.21       84.98     20.01 o 
  -2  -9  16      124.08      112.21     21.63 o 
  -1  -9  16      329.74      296.91     31.11 o 
   0  -9  16       35.76       41.78     17.04 o 
   1  -9  16      244.33      258.96     29.57 o 
   2  -9  16        6.72      -18.24     19.87 o 
  -5  -8  16       11.05       12.33     15.52 o 
  -4  -8  16      131.75      144.42     23.80 o 
  -3  -8  16        7.89       18.39     12.75 o 
  -2  -8  16      162.68      173.09     24.08 o 
  -1  -8  16      285.98      287.98     29.61 o 
   0  -8  16       36.04       24.51     14.71 o 
   1  -8  16       91.67      128.03     21.54 o 
   2  -8  16       23.51        3.51     23.85 o 
   3  -8  16      242.16      248.42     36.86 o 
  -6  -7  16      101.62       96.43     22.10 o 
  -5  -7  16      270.64      251.56     29.44 o 
  -4  -7  16      220.76      208.00     26.71 o 
  -3  -7  16       88.77       98.36     20.10 o 
  -2  -7  16      108.57      106.30     20.70 o 
  -1  -7  16      346.08      318.12     30.02 o 
   0  -7  16       22.41       17.47     13.43 o 
   1  -7  16      314.92      244.30     33.72 o 
   2  -7  16        4.22       -0.94     18.94 o 
   3  -7  16      209.52      221.06     33.48 o 
   4  -7  16      326.42      352.39     42.29 o 
   5  -7  16        0.02        2.85     18.53 o 
  -6  -6  16       66.71       66.35     19.69 o 
  -5  -6  16      383.64      370.86     35.83 o 
  -4  -6  16       25.57       30.49     14.58 o 
  -3  -6  16      701.08      675.45     37.65 o 
  -2  -6  16       47.94       60.33     16.24 o 
  -1  -6  16      212.13      229.74     25.18 o 
   0  -6  16      289.41      253.99     26.60 o 
   1  -6  16      487.51      476.45     38.58 o 
   2  -6  16      429.66      398.30     37.25 o 
   3  -6  16       77.27       58.77     20.81 o 
   4  -6  16      565.78      626.35     45.62 o 
   5  -6  16        2.41       -3.35     16.11 o 
   6  -6  16       33.62       21.15     20.16 o 
  -6  -5  16       36.84       49.34     17.86 o 
  -5  -5  16      132.20      143.41     25.37 o 
  -4  -5  16      160.13      151.01     22.94 o 
  -3  -5  16      266.32      230.47     26.57 o 
  -2  -5  16      669.28      704.05     36.16 o 
  -1  -5  16       31.01       18.81     12.26 o 
   0  -5  16      340.41      379.54     35.56 o 
   1  -5  16        6.20       17.06     15.28 o 
   2  -5  16      894.27      883.45     47.02 o 
   3  -5  16       43.87       61.41     20.00 o 
   4  -5  16      343.93      320.00     37.61 o 
   5  -5  16      106.20      122.38     26.49 o 
   6  -5  16      172.64      145.14     29.50 o 
   7  -5  16      214.17      226.95     36.02 o 
  -6  -4  16        0.21       10.48     12.90 o 
  -5  -4  16       25.75       21.34     13.17 o 
  -4  -4  16      401.02      412.78     32.49 o 
  -3  -4  16       23.28       26.02     13.26 o 
  -2  -4  16      757.56      687.36     35.88 o 
  -1  -4  16        1.74      -11.47     11.47 o 
   0  -4  16      731.04      707.64     42.49 o 
   1  -4  16      437.24      432.00     34.51 o 
   2  -4  16      622.85      638.69     32.27 o 
   3  -4  16      911.03      953.98     49.26 o 
   4  -4  16      163.98      156.79     27.20 o 
   5  -4  16      522.40      520.87     54.13 o 
   6  -4  16        0.56       -5.11     12.96 o 
   7  -4  16      371.70      348.06     41.46 o 
   8  -4  16       38.14       38.21     21.80 o 
  -6  -3  16      164.03      179.51     26.37 o 
  -5  -3  16        0.00       -0.17     10.51 o 
  -4  -3  16      404.72      374.78     27.73 o 
  -3  -3  16      386.40      366.08     25.86 o 
  -2  -3  16      312.01      335.34     24.73 o 
  -1  -3  16      231.79      237.29     30.08 o 
   0  -3  16      410.45      394.02     33.28 o 
   1  -3  16     1613.43     1582.39     58.69 o 
   2  -3  16        4.60        7.23     10.77 o 
   3  -3  16     1016.68     1085.91     58.33 o 
   4  -3  16       49.99       31.28     17.52 o 
   5  -3  16      567.02      529.17     39.78 o 
   6  -3  16      167.96      203.89     30.83 o 
   7  -3  16       95.90       87.91     24.38 o 
   8  -3  16      258.31      242.99     36.28 o 
  -6  -2  16      230.12      232.01     28.95 o 
  -5  -2  16       36.62       26.51     15.92 o 
  -4  -2  16      101.69      119.83     20.91 o 
  -3  -2  16      196.32      181.18     23.95 o 
  -2  -2  16       31.86       18.55     12.60 o 
  -1  -2  16      481.76      434.43     28.21 o 
   0  -2  16      115.13      122.15     18.56 o 
   1  -2  16      429.42      438.09     28.25 o 
   2  -2  16     1065.49      975.91     36.61 o 
   3  -2  16      290.14      327.93     33.24 o 
   4  -2  16      482.80      483.43     36.37 o 
   5  -2  16      307.19      310.70     34.75 o 
   6  -2  16      394.52      398.04     40.25 o 
   7  -2  16        4.12        4.62     15.09 o 
   8  -2  16      333.09      357.09     40.97 o 
   9  -2  16       11.33       29.77     20.73 o 
  -6  -1  16      145.67      139.61     24.74 o 
  -5  -1  16      379.29      383.76     34.66 o 
  -4  -1  16        2.24        4.58     13.06 o 
  -3  -1  16      411.08      487.30     39.32 o 
  -2  -1  16        0.77        1.11     14.05 o 
  -1  -1  16      112.47      114.99     23.64 o 
   0  -1  16      268.16      344.79     35.49 o 
   1  -1  16      470.27      480.91     27.89 o 
   2  -1  16      431.53      446.70     23.02 o 
   3  -1  16      131.15      132.40     16.10 o 
   4  -1  16      152.10      187.84     22.19 o 
   5  -1  16       19.68       10.66     15.44 o 
   6  -1  16      797.07      819.87     46.69 o 
   7  -1  16        0.06       12.94     16.25 o 
   8  -1  16       67.28       85.84     23.79 o 
   9  -1  16       18.99       10.57     19.00 o 
  -6   0  16       11.97       15.47     15.74 o 
  -5   0  16      495.57      478.27     35.00 o 
  -4   0  16      118.75      105.51     24.96 o 
  -3   0  16      445.25      477.43     39.34 o 
  -2   0  16      146.37      145.93     37.29 o 
  -1   0  16      232.98      216.93     29.76 o 
   0   0  16      359.26      402.55     34.72 o 
   1   0  16       16.78        5.24     13.62 o 
   2   0  16       68.79       89.15     16.56 o 
   3   0  16      206.09      200.91     21.64 o 
   4   0  16      842.46      886.91     46.14 o 
   5   0  16      117.05      117.85     19.29 o 
   6   0  16      141.42      178.04     22.60 o 
   7   0  16      455.18      484.35     38.34 o 
   8   0  16       14.87       26.28     18.75 o 
   9   0  16      180.07      248.48     35.61 o 
  10   0  16      175.13      155.36     30.98 o 
  -5   1  16      348.92      377.56     43.14 o 
  -4   1  16      332.69      400.62     42.90 o 
  -3   1  16       24.27       25.60     17.26 o 
  -2   1  16      581.20      636.31     72.36 o 
  -1   1  16        2.78        2.00     13.21 o 
   0   1  16      850.46      845.59     46.42 o 
   1   1  16       26.97       16.91     13.73 o 
   2   1  16        4.92        6.93     10.96 o 
   3   1  16      128.54      134.26     18.72 o 
   4   1  16      169.65      175.56     26.65 o 
   5   1  16      162.04      164.43     26.80 o 
   6   1  16       82.38       75.57     21.59 o 
   7   1  16       69.38       79.04     21.94 o 
   8   1  16       51.58       52.46     16.60 o 
   9   1  16      191.94      217.89     33.37 o 
  10   1  16        0.10        0.38     17.87 o 
  -5   2  16       47.23       72.82     23.97 o 
  -4   2  16      453.26      473.46     43.50 o 
  -3   2  16        0.25        6.01     14.04 o 
  -2   2  16      595.28      669.90     44.69 o 
  -1   2  16      432.18      366.76     38.23 o 
   0   2  16      944.08      905.82     72.83 o 
   1   2  16      225.09      226.20     32.15 o 
   2   2  16      514.89      504.52     28.93 o 
   3   2  16        3.14       -3.52      9.65 o 
   4   2  16        1.38       -2.84     14.09 o 
   5   2  16      363.08      428.07     39.75 o 
   6   2  16        5.50       12.30     16.49 o 
   7   2  16      356.98      431.96     41.38 o 
   8   2  16        1.46       -3.10     15.07 o 
   9   2  16       32.33       38.87     20.45 o 
  10   2  16      335.97      326.02     40.91 o 
  -4   3  16      235.55      273.11     38.32 o 
  -3   3  16      131.76      104.81     26.17 o 
  -2   3  16      633.48      623.96     49.22 o 
  -1   3  16      382.10      346.38     38.45 o 
   0   3  16        5.55       -1.23     13.23 o 
   1   3  16     2839.46     2681.80     79.59 o 
   2   3  16      225.62      203.59     22.96 o 
   3   3  16      535.68      547.77     30.09 o 
   4   3  16        2.06       -0.78     14.57 o 
   5   3  16      345.98      373.48     38.38 o 
   6   3  16      113.67      166.27     28.09 o 
   7   3  16      193.48      181.67     29.29 o 
   8   3  16      157.28      166.35     29.86 o 
   9   3  16       66.38       52.05     22.07 o 
  10   3  16        3.15       -0.96     16.96 o 
  -4   4  16      286.14      207.02     53.19 o 
  -3   4  16       27.98       45.87     19.33 o 
  -2   4  16       11.52        0.33     14.05 o 
  -1   4  16      294.97      328.35     38.01 o 
   0   4  16       38.22       22.19     17.30 o 
   1   4  16      797.09      733.74     45.36 o 
   2   4  16      690.69      653.24     33.52 o 
   3   4  16      906.16      901.21     38.16 o 
   4   4  16      416.41      429.82     37.87 o 
   5   4  16      133.99      151.58     27.56 o 
   6   4  16      350.79      347.25     38.05 o 
   7   4  16       57.84       21.33     17.35 o 
   8   4  16      195.43      195.25     31.16 o 
   9   4  16        4.41        6.12     17.94 o 
  10   4  16       55.47       68.53     24.30 o 
  -3   5  16      436.19      415.22     46.83 o 
  -2   5  16       76.93       74.78     23.14 o 
  -1   5  16      223.93      209.28     32.10 o 
   0   5  16        7.75        4.55     14.45 o 
   1   5  16       74.18       65.30     21.10 o 
   2   5  16      627.26      588.60     32.69 o 
   3   5  16      155.31      152.49     21.09 o 
   4   5  16      405.53      451.56     39.93 o 
   5   5  16       42.44       28.57     18.10 o 
   6   5  16      768.20      779.88     48.50 o 
   7   5  16        4.16       16.97     17.98 o 
   8   5  16      233.00      230.29     33.98 o 
   9   5  16      119.42      133.79     28.84 o 
  10   5  16       42.43       23.50     19.67 o 
  -2   6  16      175.40      162.11     31.51 o 
  -1   6  16      318.47      292.42     38.41 o 
   0   6  16       64.80       73.05     25.37 o 
   1   6  16       23.62       35.50     19.76 o 
   2   6  16      417.76      410.61     29.95 o 
   3   6  16        0.30       -4.62     10.90 o 
   4   6  16      163.37      201.32     24.26 o 
   5   6  16      201.33      168.40     30.00 o 
   6   6  16      349.59      353.88     39.48 o 
   7   6  16      340.72      306.38     38.58 o 
   8   6  16      157.43      144.28     28.75 o 
   9   6  16       89.19       83.84     25.37 o 
  10   6  16       24.73       18.20     20.07 o 
  -1   7  16       20.09       16.07     30.16 o 
   0   7  16      538.71      540.05     44.91 o 
   1   7  16       71.22       52.37     23.85 o 
   2   7  16      137.13      132.31     21.36 o 
   3   7  16      121.00      124.02     20.99 o 
   4   7  16      169.41      163.92     22.76 o 
   5   7  16       25.91       52.19     21.51 o 
   6   7  16        0.36      -12.84     15.83 o 
   7   7  16      283.17      281.49     37.52 o 
   8   7  16       42.96       30.59     20.00 o 
   9   7  16      233.38      203.96     34.63 o 
  10   7  16       10.94        8.02     19.67 o 
   0   8  16       91.85       82.20     25.55 o 
   1   8  16      112.89      129.37     31.10 o 
   2   8  16      102.80       87.60     20.10 o 
   3   8  16      550.74      523.53     34.00 o 
   4   8  16      216.95      191.32     28.29 o 
   5   8  16        1.37       -3.70     16.59 o 
   6   8  16        6.28       -8.50     15.28 o 
   7   8  16      117.69      108.82     27.02 o 
   8   8  16      103.01       97.23     27.11 o 
   9   8  16       40.00       56.73     23.76 o 
   2   9  16       11.84        5.68     16.94 o 
   3   9  16      455.92      474.41     36.63 o 
   4   9  16      170.28      158.40     24.42 o 
   5   9  16      635.84      666.03     50.03 o 
   6   9  16       37.10        4.14     19.51 o 
   7   9  16       39.24       42.83     22.30 o 
   8   9  16       22.58       14.64     20.58 o 
   4  10  16      379.54      355.32     35.05 o 
   5  10  16        8.65        5.58     21.24 o 
   6  10  16      378.71      372.16     46.01 o 
   7  10  16        1.80       13.55     27.71 o 
  -2  -9  17      257.93      249.47     51.44 o 
  -1  -9  17       40.75       40.10     17.16 o 
  -4  -8  17      228.53      251.42     32.15 o 
  -3  -8  17        5.11        4.80     14.01 o 
  -2  -8  17       46.24       41.57     16.46 o 
  -1  -8  17      138.96      140.20     22.77 o 
   0  -8  17      119.83      141.52     28.73 o 
   1  -8  17      481.65      449.23     46.07 o 
   2  -8  17        8.95       13.56     24.55 o 
  -5  -7  17       10.61        9.60     14.71 o 
  -4  -7  17      276.04      299.58     32.43 o 
  -3  -7  17      160.28      138.97     22.51 o 
  -2  -7  17      418.85      424.30     28.71 o 
  -1  -7  17       83.44      115.29     20.61 o 
   0  -7  17        2.47       11.43     15.83 o 
   1  -7  17      371.18      370.28     40.86 o 
   2  -7  17       41.05       75.52     32.27 o 
   3  -7  17      111.31      155.14     30.41 o 
   4  -7  17      119.00      119.20     28.26 o 
  -5  -6  17      404.46      406.16     36.83 o 
  -4  -6  17       13.00       22.34     15.66 o 
  -3  -6  17      124.81      126.68     22.33 o 
  -2  -6  17       11.30        9.47     13.90 o 
  -1  -6  17      442.10      457.20     38.27 o 
   0  -6  17       60.36       45.32     18.53 o 
   1  -6  17      114.88      141.91     27.46 o 
   2  -6  17      132.77      128.36     38.34 o 
   3  -6  17      126.23      113.72     26.14 o 
   4  -6  17      164.72      188.41     32.14 o 
   5  -6  17       82.18       69.69     24.39 o 
  -5  -5  17      124.04      105.35     22.32 o 
  -4  -5  17       39.25       40.61     16.42 o 
  -3  -5  17      163.19      181.69     24.64 o 
  -2  -5  17       49.44       28.81     17.52 o 
  -1  -5  17      612.46      567.45     41.33 o 
   0  -5  17      163.01      195.07     30.41 o 
   1  -5  17       75.87      109.21     23.81 o 
   2  -5  17       29.04       35.54     26.89 o 
   3  -5  17        6.82        7.36     16.61 o 
   4  -5  17      311.23      356.66     39.79 o 
   5  -5  17        1.21       12.97     17.56 o 
   6  -5  17      197.55      259.76     38.02 o 
  -6  -4  17       21.57       34.10     21.46 o 
  -5  -4  17       94.24      110.64     22.15 o 
  -4  -4  17       39.30       46.09     16.65 o 
  -3  -4  17       81.13       76.86     18.74 o 
  -2  -4  17      313.11      289.24     34.97 o 
  -1  -4  17      100.71       78.70     29.69 o 
   0  -4  17      498.51      553.39     40.08 o 
   1  -4  17        0.01        0.04     13.35 o 
   2  -4  17      448.40      406.72     35.88 o 
   3  -4  17        0.79        7.89     15.40 o 
   4  -4  17      399.80      353.29     38.51 o 
   5  -4  17      158.54      168.73     30.25 o 
   6  -4  17      206.98      206.48     33.30 o 
   7  -4  17       97.82      140.68     29.92 o 
  -6  -3  17      155.68      147.93     31.16 o 
  -5  -3  17       39.43       39.88     17.62 o 
  -4  -3  17      298.41      314.60     31.32 o 
  -3  -3  17       18.48        0.00     11.31 o 
  -2  -3  17      283.63      279.68     33.81 o 
  -1  -3  17       80.52       83.43     21.48 o 
   0  -3  17      741.54      705.33     43.19 o 
   1  -3  17       38.87       33.86     16.35 o 
   2  -3  17      387.73      478.24     72.71 o 
   3  -3  17      415.89      377.93     35.37 o 
   4  -3  17      181.04      205.15     30.00 o 
   5  -3  17      556.40      597.90     43.70 o 
   6  -3  17       64.31       38.44     19.61 o 
   7  -3  17      167.44      187.50     32.22 o 
   8  -3  17        0.98        4.10     18.41 o 
  -5  -2  17        7.30       15.01     15.61 o 
  -4  -2  17      232.89      267.63     36.47 o 
  -3  -2  17      155.21      137.37     26.95 o 
  -2  -2  17      183.55      160.24     27.41 o 
  -1  -2  17      324.39      291.55     34.72 o 
   0  -2  17      421.63      385.20     28.76 o 
   1  -2  17       73.39       81.53     19.82 o 
   2  -2  17        0.05        1.13     15.67 o 
   3  -2  17      732.38      758.52     43.37 o 
   4  -2  17        4.24       10.30     15.00 o 
   5  -2  17      618.11      652.61     43.73 o 
   6  -2  17      169.84      207.08     31.66 o 
   7  -2  17      508.74      442.03     44.88 o 
   8  -2  17       78.89       59.69     23.20 o 
  -5  -1  17        1.03        9.57     16.85 o 
  -4  -1  17      336.09      280.22     37.74 o 
  -3  -1  17      133.62      130.36     26.63 o 
  -2  -1  17       12.92       30.89     16.81 o 
  -1  -1  17      608.46      646.13     91.18 o 
   0  -1  17       19.02        5.59     13.56 o 
   1  -1  17     1424.72     1451.83     58.25 o 
   2  -1  17       19.91       23.44     16.11 o 
   3  -1  17       55.74       74.35     16.60 o 
   4  -1  17      230.11      235.54     30.25 o 
   5  -1  17      200.25      172.40     27.76 o 
   6  -1  17      486.62      436.52     39.77 o 
   7  -1  17      149.39      146.24     27.96 o 
   8  -1  17      284.39      297.09     38.27 o 
   9  -1  17       12.97       18.24     19.32 o 
  -5   0  17      310.52      301.85     40.03 o 
  -4   0  17       48.74       55.66     21.37 o 
  -3   0  17      815.89      789.07     49.70 o 
  -2   0  17       18.25       14.92     16.56 o 
  -1   0  17      233.26      249.35     33.13 o 
   0   0  17      237.24      298.98     34.88 o 
   1   0  17      539.61      587.06     40.24 o 
   2   0  17      766.56      775.36     43.70 o 
   3   0  17      275.35      284.89     33.06 o 
   4   0  17      167.70      195.36     29.19 o 
   5   0  17        8.63        2.09     15.32 o 
   6   0  17      304.10      324.06     51.67 o 
   7   0  17      111.08       86.48     23.23 o 
   8   0  17      602.96      562.77     43.88 o 
   9   0  17       27.16       13.44     17.39 o 
  -5   1  17      191.30      198.85     34.27 o 
  -4   1  17       67.03       54.26     27.12 o 
  -3   1  17      521.60      575.60     44.46 o 
  -2   1  17      119.41      105.02     26.07 o 
  -1   1  17      224.11      253.71     33.54 o 
   0   1  17      291.32      289.98     34.67 o 
   1   1  17      167.07      166.56     26.86 o 
   2   1  17      595.43      630.01     40.50 o 
   3   1  17       99.36       96.81     17.54 o 
   4   1  17      486.58      565.62     41.01 o 
   5   1  17       38.27       78.58     22.22 o 
   6   1  17       68.36       59.06     26.77 o 
   7   1  17      150.32      191.50     31.19 o 
   8   1  17        6.27        2.57     22.45 o 
   9   1  17      372.82      467.61     67.34 o 
  -4   2  17       35.89       32.40     20.43 o 
  -3   2  17       25.30       27.00     18.94 o 
  -2   2  17      653.93      654.63     46.43 o 
  -1   2  17       13.15       25.69     16.80 o 
   0   2  17      794.15      848.89     49.42 o 
   1   2  17       11.81        9.93     15.43 o 
   2   2  17      806.73      859.17     47.07 o 
   3   2  17      118.01      130.19     19.44 o 
   4   2  17       97.52      100.19     24.15 o 
   5   2  17      375.90      417.64     38.60 o 
   6   2  17      358.33      337.95     66.28 o 
   7   2  17        6.07        8.73     15.66 o 
   8   2  17       72.08       67.02     22.94 o 
   9   2  17       10.72       -0.27     30.16 o 
  10   2  17       33.82       42.09     31.33 o 
  -4   3  17      410.67      341.42     43.10 o 
  -3   3  17       58.41       33.40     20.61 o 
  -2   3  17      337.17      392.13     42.87 o 
  -1   3  17       95.94       63.00     20.72 o 
   0   3  17      154.71      177.38     29.59 o 
   1   3  17      601.20      579.29     41.83 o 
   2   3  17     1014.81      952.61     50.34 o 
   3   3  17      390.46      451.69     28.86 o 
   4   3  17      137.03      156.38     27.58 o 
   5   3  17      324.37      426.49     39.17 o 
   6   3  17      113.77      132.20     27.03 o 
   7   3  17      670.35      696.18     47.72 o 
   8   3  17        0.09        0.47     16.29 o 
   9   3  17       42.16       28.29     20.11 o 
  10   3  17       20.42       -2.93     18.39 o 
  -3   4  17      134.79       94.74     26.11 o 
  -2   4  17      306.63      266.09     37.59 o 
  -1   4  17       33.34       32.81     18.21 o 
   0   4  17       22.38       26.09     16.34 o 
   1   4  17      258.31      260.38     34.02 o 
   2   4  17      168.82      126.65     25.93 o 
   3   4  17     1724.48     1729.95     52.83 o 
   4   4  17        1.97       -1.51     15.22 o 
   5   4  17      563.78      565.07     42.78 o 
   6   4  17      210.65      183.08     30.52 o 
   7   4  17      104.81      111.50     26.92 o 
   8   4  17      285.42      282.43     37.94 o 
   9   4  17       12.28       -1.15     17.38 o 
  10   4  17      228.45      239.65     37.48 o 
  -2   5  17       59.75       71.00     24.10 o
[truncated: 20,702 more chars]
